# Supplementary material for: Exosomal microRNAs from Alveolar Macrophages Reveal a Protective Role of the Lung Microbiome Against Oncogenic Signaling During PAH Exposure
Source: Cells. 2026 Apr 18;15(8):715. doi: 10.3390/cells15080715 (PMC13114357; doi:10.3390/cells15080715)
Supplement: Supplementary file 1 [file cells-15-00715-s001.zip]

Archive with 2 entries (2 files):
- Supplementary Excel data _validated target genes [cells-4255361]_Chandra et al 4.12.26.xlsx
- Supplementary material_Revised [cells-4255361]_Chandra et al 4.12.26.pdf
