# Supplementary material for: Exosomal microRNAs from Alveolar Macrophages Reveal a Protective Role of the Lung Microbiome Against Oncogenic Signaling During PAH Exposure
Source: Cells. 2026 Apr 18;15(8):715. doi: 10.3390/cells15080715 (PMC13114357; doi:10.3390/cells15080715)
Supplement: Supplementary file 1 [file cells-15-00715-s001.zip › Supplementary Excel data _validated target genes [cells-4255361]_Chandra et al 4.12.26.xlsx]

## Sheet: Mb_Tox_Low_vs_Tox_Low_
SUPPLEMENTARY EXCEL DATA (Target genes)
	Microbiome+Toxicant_Low_vs_Toxicant_Low.validated.targeted.genes.result
mature_mirna_acc	mature_mirna_id	target_symbol	target_entrez	target_ensembl	mirecords	mirtarbase	tarbase	validated.sum	all.sum
MIMAT0000246	mmu-miR-122-5p	Aldoa	11674	ENSMUSG00000030695	2	7	1	3	3
MIMAT0000246	mmu-miR-122-5p	Bckdk	12041	ENSMUSG00000030802	1	1	1	3	3
MIMAT0000246	mmu-miR-122-5p	Cd320	54219	ENSMUSG00000002308	1	1	1	3	3
MIMAT0000246	mmu-miR-122-5p	Slc7a1	11987	ENSMUSG00000041313	1	3	1	3	3
MIMAT0000237	mmu-miR-204-5p	Runx2	12393	ENSMUSG00000039153	1	1	0	2	2
MIMAT0000238	mmu-miR-205-5p	Pten	19211	ENSMUSG00000013663	2	1	0	2	2
MIMAT0000246	mmu-miR-122-5p	Alas2	11656	ENSMUSG00000025270	0	1	2	2	2
MIMAT0000246	mmu-miR-122-5p	Bmpr1a	12166	ENSMUSG00000021796	0	1	1	2	2
MIMAT0000246	mmu-miR-122-5p	Camk2b	12323	ENSMUSG00000057897	0	1	1	2	2
MIMAT0000246	mmu-miR-122-5p	Ccnd1	12443	ENSMUSG00000070348	0	1	2	2	2
MIMAT0000246	mmu-miR-122-5p	Cpox	12892	ENSMUSG00000022742	0	1	1	2	2
MIMAT0000246	mmu-miR-122-5p	Ddc	13195	ENSMUSG00000020182	0	1	1	2	2
MIMAT0000246	mmu-miR-122-5p	Fech	14151	ENSMUSG00000024588	0	1	1	2	2
MIMAT0000246	mmu-miR-122-5p	Gpx7	67305	ENSMUSG00000028597	1	1	0	2	2
MIMAT0000246	mmu-miR-122-5p	Gys1	14936	ENSMUSG00000003865	0	2	1	2	2
MIMAT0000246	mmu-miR-122-5p	Hamp	84506	ENSMUSG00000050440	0	1	1	2	2
MIMAT0000246	mmu-miR-122-5p	Hba-a1	15122	ENSMUSG00000069919	0	1	2	2	2
MIMAT0000246	mmu-miR-122-5p	Hfe	15216	ENSMUSG00000006611	0	1	1	2	2
MIMAT0000246	mmu-miR-122-5p	Hfe2	69585	ENSMUSG00000038403	1	3	0	2	2
MIMAT0000246	mmu-miR-122-5p	Hist1h1c	50708	ENSMUSG00000036181	0	1	1	2	2
MIMAT0000246	mmu-miR-122-5p	Hmbs	15288	ENSMUSG00000032126	0	1	2	2	2
MIMAT0000246	mmu-miR-122-5p	Irf6	54139	ENSMUSG00000026638	0	1	1	2	2
MIMAT0000246	mmu-miR-122-5p	Ndrg3	29812	ENSMUSG00000027634	0	2	1	2	2
MIMAT0000246	mmu-miR-122-5p	Ppox	19044	ENSMUSG00000062729	0	1	1	2	2
MIMAT0000246	mmu-miR-122-5p	Rbl2	19651	ENSMUSG00000031666	0	1	1	2	2
MIMAT0000246	mmu-miR-122-5p	Rell1	100532	ENSMUSG00000047881	0	1	1	2	2
MIMAT0000246	mmu-miR-122-5p	Sbk1	104175	ENSMUSG00000042978	0	1	1	2	2
MIMAT0000246	mmu-miR-122-5p	Slc35a4	67843	ENSMUSG00000033272	1	2	0	2	2
MIMAT0000246	mmu-miR-122-5p	Smad4	17128	ENSMUSG00000024515	0	1	1	2	2
MIMAT0000246	mmu-miR-122-5p	Smad7	17131	ENSMUSG00000025880	0	1	1	2	2
MIMAT0000246	mmu-miR-122-5p	Smarcd1	83797	ENSMUSG00000023018	0	1	1	2	2
MIMAT0000246	mmu-miR-122-5p	Socs2	216233	ENSMUSG00000020027	0	1	1	2	2
MIMAT0000246	mmu-miR-122-5p	Tfr2	50765	ENSMUSG00000029716	0	1	1	2	2
MIMAT0000246	mmu-miR-122-5p	Tgfbr1	21812	ENSMUSG00000007613	0	1	1	2	2
MIMAT0000246	mmu-miR-122-5p	Tmed3	66111	ENSMUSG00000032353	1	2	0	2	2
MIMAT0000246	mmu-miR-122-5p	Tmem50b	77975	ENSMUSG00000022964	1	1	0	2	2
MIMAT0000246	mmu-miR-122-5p	Urod	22275	ENSMUSG00000028684	0	1	1	2	2
MIMAT0000246	mmu-miR-122-5p	Uros	22276	ENSMUSG00000030979	0	1	1	2	2
MIMAT0002111	mmu-miR-470-5p	Nanog	71950	ENSMUSG00000012396	1	1	0	2	2
MIMAT0002111	mmu-miR-470-5p	Pou5f1	18999	ENSMUSG00000024406	1	1	0	2	2
MIMAT0000154	mmu-miR-142a-5p	5430427O19Rik	71398	ENSMUSG00000025058	0	1	0	1	1
MIMAT0000154	mmu-miR-142a-5p	Abcg1	11307	ENSMUSG00000024030	0	1	0	1	1
MIMAT0000154	mmu-miR-142a-5p	Anapc11	66156	ENSMUSG00000025135	0	1	0	1	1
MIMAT0000154	mmu-miR-142a-5p	BC003965	214489	ENSMUSG00000067722	0	1	0	1	1
MIMAT0000154	mmu-miR-142a-5p	Cd28	12487	ENSMUSG00000026012	0	2	0	1	1
MIMAT0000154	mmu-miR-142a-5p	Cd28	12487	ENSMUSG00000102412	0	2	0	1	1
MIMAT0000154	mmu-miR-142a-5p	Ctage5	217615	ENSMUSG00000021000	0	1	0	1	1
MIMAT0000154	mmu-miR-142a-5p	Cwc25	67480	ENSMUSG00000018541	0	1	0	1	1
MIMAT0000154	mmu-miR-142a-5p	Epha7	13841	ENSMUSG00000028289	0	1	0	1	1
MIMAT0000154	mmu-miR-142a-5p	Fam227a	75729	ENSMUSG00000042564	0	2	0	1	1
MIMAT0000154	mmu-miR-142a-5p	Nmrk2	69564	ENSMUSG00000004939	0	1	0	1	1
MIMAT0000154	mmu-miR-142a-5p	Nr1d2	353187	ENSMUSG00000021775	0	1	0	1	1
MIMAT0000154	mmu-miR-142a-5p	Phf3	213109	ENSMUSG00000048874	0	1	0	1	1
MIMAT0000154	mmu-miR-142a-5p	Plcl1	227120	ENSMUSG00000038349	0	1	0	1	1
MIMAT0000154	mmu-miR-142a-5p	Pm20d2	242377	ENSMUSG00000054659	0	1	0	1	1
MIMAT0000154	mmu-miR-142a-5p	Six2	20472	ENSMUSG00000024134	0	1	0	1	1
MIMAT0000154	mmu-miR-142a-5p	Slc35a1	24060	ENSMUSG00000028293	0	1	0	1	1
MIMAT0000154	mmu-miR-142a-5p	Sltm	66660	ENSMUSG00000032212	0	1	0	1	1
MIMAT0000154	mmu-miR-142a-5p	Smtnl2	276829	ENSMUSG00000045667	0	2	0	1	1
MIMAT0000154	mmu-miR-142a-5p	Sort1	20661	ENSMUSG00000068747	0	1	0	1	1
MIMAT0000154	mmu-miR-142a-5p	Srgap1	117600	ENSMUSG00000020121	0	1	0	1	1
MIMAT0000154	mmu-miR-142a-5p	Tapt1	231225	ENSMUSG00000046985	0	1	0	1	1
MIMAT0000154	mmu-miR-142a-5p	Tmem69	230657	ENSMUSG00000055900	0	1	0	1	1
MIMAT0000154	mmu-miR-142a-5p	Wnt11	22411	ENSMUSG00000015957	0	1	0	1	1
MIMAT0000154	mmu-miR-142a-5p	Zfp874b	408067	ENSMUSG00000059839	0	1	0	1	1
MIMAT0000236	mmu-miR-203-3p	A430107P09Rik	100568452		0	1	0	1	1
MIMAT0000236	mmu-miR-203-3p	Alkbh5	268420	ENSMUSG00000042650	0	1	0	1	1
MIMAT0000236	mmu-miR-203-3p	Bnc2	242509	ENSMUSG00000028487	0	1	0	1	1
MIMAT0000236	mmu-miR-203-3p	Cav1	12389	ENSMUSG00000007655	0	1	0	1	1
MIMAT0000236	mmu-miR-203-3p	Ccdc110	212392	ENSMUSG00000071104	0	1	0	1	1
MIMAT0000236	mmu-miR-203-3p	Ces2g	72361	ENSMUSG00000031877	0	1	0	1	1
MIMAT0000236	mmu-miR-203-3p	Commd10	69456	ENSMUSG00000042705	0	1	0	1	1
MIMAT0000236	mmu-miR-203-3p	Cp	12870	ENSMUSG00000003617	0	1	0	1	1
MIMAT0000236	mmu-miR-203-3p	Cpox	12892	ENSMUSG00000022742	0	1	0	1	1
MIMAT0000236	mmu-miR-203-3p	Cyld	74256	ENSMUSG00000036712	0	1	0	1	1
MIMAT0000236	mmu-miR-203-3p	Fgf16	80903	ENSMUSG00000031230	0	1	0	1	1
MIMAT0000236	mmu-miR-203-3p	Frmd3	242506	ENSMUSG00000049122	0	4	0	1	1
MIMAT0000236	mmu-miR-203-3p	Gtpbp3	70359	ENSMUSG00000007610	0	1	0	1	1
MIMAT0000236	mmu-miR-203-3p	Hist2h2be	319190	ENSMUSG00000068854	0	1	0	1	1
MIMAT0000236	mmu-miR-203-3p	Itga4	16401	ENSMUSG00000027009	0	1	0	1	1
MIMAT0000236	mmu-miR-203-3p	Katnal1	231912	ENSMUSG00000041298	0	1	0	1	1
MIMAT0000236	mmu-miR-203-3p	Mapk8	26419	ENSMUSG00000021936	0	1	0	1	1
MIMAT0000236	mmu-miR-203-3p	Pcdhb19	93890	ENSMUSG00000043313	0	1	0	1	1
MIMAT0000236	mmu-miR-203-3p	Prkcb	18751	ENSMUSG00000052889	0	1	0	1	1
MIMAT0000236	mmu-miR-203-3p	Ptchd4	627626	ENSMUSG00000042256	0	2	0	1	1
MIMAT0000236	mmu-miR-203-3p	Rbm44	329207	ENSMUSG00000070732	0	1	0	1	1
MIMAT0000236	mmu-miR-203-3p	Rs1	20147	ENSMUSG00000031293	0	2	0	1	1
MIMAT0000236	mmu-miR-203-3p	Snora62	104433		0	1	0	1	1
MIMAT0000236	mmu-miR-203-3p	Srek1	218543	ENSMUSG00000032621	0	1	0	1	1
MIMAT0000236	mmu-miR-203-3p	Srsf12	272009	ENSMUSG00000054679	0	1	0	1	1
MIMAT0000236	mmu-miR-203-3p	Stxbp4	20913	ENSMUSG00000020546	0	1	0	1	1
MIMAT0000236	mmu-miR-203-3p	Thsd7b	210417	ENSMUSG00000042581	0	1	0	1	1
MIMAT0000236	mmu-miR-203-3p	Tlr4	21898	ENSMUSG00000039005	0	1	0	1	1
MIMAT0000236	mmu-miR-203-3p	Trp63	22061	ENSMUSG00000022510	0	3	0	1	1
MIMAT0000236	mmu-miR-203-3p	Ung	22256	ENSMUSG00000029591	0	3	0	1	1
MIMAT0000236	mmu-miR-203-3p	Uri1	19777	ENSMUSG00000030421	0	1	0	1	1
MIMAT0000236	mmu-miR-203-3p	Zfp281	226442	ENSMUSG00000041483	0	1	0	1	1
MIMAT0000236	mmu-miR-203-3p	Zfp300	245368	ENSMUSG00000031079	0	1	0	1	1
MIMAT0000236	mmu-miR-203-3p	Zmiz1	328365	ENSMUSG00000007817	0	1	0	1	1
MIMAT0000236	mmu-miR-203-3p	ZNF148	7707	ENSG00000163848	0	1	0	1	1
MIMAT0000237	mmu-miR-204-5p	4921509C19Rik	381393	ENSMUSG00000061525	0	1	0	1	1
MIMAT0000237	mmu-miR-204-5p	5730409E04Rik	230757	ENSMUSG00000073755	0	2	0	1	1
MIMAT0000237	mmu-miR-204-5p	Afmid	71562	ENSMUSG00000017718	0	1	0	1	1
MIMAT0000237	mmu-miR-204-5p	Arhgap11a	228482	ENSMUSG00000041219	0	1	0	1	1
MIMAT0000237	mmu-miR-204-5p	Ash1l	192195	ENSMUSG00000028053	0	1	0	1	1
MIMAT0000237	mmu-miR-204-5p	Atp6v1e2	74915	ENSMUSG00000053375	0	1	0	1	1
MIMAT0000237	mmu-miR-204-5p	Aurkb	20877	ENSMUSG00000020897	0	1	0	1	1
MIMAT0000237	mmu-miR-204-5p	Bace1	23821	ENSMUSG00000032086	0	1	0	1	1
MIMAT0000237	mmu-miR-204-5p	Bcl2	12043	ENSMUSG00000057329	0	1	0	1	1
MIMAT0000237	mmu-miR-204-5p	Bco1	63857	ENSMUSG00000031845	0	2	0	1	1
MIMAT0000237	mmu-miR-204-5p	Chd3	216848	ENSMUSG00000018474	0	1	0	1	1
MIMAT0000237	mmu-miR-204-5p	Comt	12846	ENSMUSG00000000326	0	3	0	1	1
MIMAT0000237	mmu-miR-204-5p	Comt	12846	ENSMUSG00000098892	0	3	0	1	1
MIMAT0000237	mmu-miR-204-5p	Csmd1	94109	ENSMUSG00000060924	0	1	0	1	1
MIMAT0000237	mmu-miR-204-5p	Dcx	13193	ENSMUSG00000031285	0	1	0	1	1
MIMAT0000237	mmu-miR-204-5p	Efna5	13640	ENSMUSG00000048915	0	1	0	1	1
MIMAT0000237	mmu-miR-204-5p	Eif5a	276770	ENSMUSG00000078812	0	1	0	1	1
MIMAT0000237	mmu-miR-204-5p	Exosc2	227715	ENSMUSG00000039356	0	1	0	1	1
MIMAT0000237	mmu-miR-204-5p	Fgl2	14190	ENSMUSG00000039899	0	1	0	1	1
MIMAT0000237	mmu-miR-204-5p	Foxf2	14238	ENSMUSG00000038402	0	4	0	1	1
MIMAT0000237	mmu-miR-204-5p	Gm20172	100504323		0	2	0	1	1
MIMAT0000237	mmu-miR-204-5p	Hoxb7	15415	ENSMUSG00000038721	0	1	0	1	1
MIMAT0000237	mmu-miR-204-5p	Il21	60505	ENSMUSG00000027718	0	1	0	1	1
MIMAT0000237	mmu-miR-204-5p	Irs4	16370	ENSMUSG00000054667	0	1	0	1	1
MIMAT0000237	mmu-miR-204-5p	Itpripl2	319622	ENSMUSG00000095115	0	1	0	1	1
MIMAT0000237	mmu-miR-204-5p	Jarid2	16468	ENSMUSG00000038518	0	1	0	1	1
MIMAT0000237	mmu-miR-204-5p	Lhfpl4	269788	ENSMUSG00000042873	0	1	0	1	1
MIMAT0000237	mmu-miR-204-5p	Midn	59090	ENSMUSG00000035621	0	1	0	1	1
MIMAT0000237	mmu-miR-204-5p	Mmp9	17395	ENSMUSG00000017737	0	1	0	1	1
MIMAT0000237	mmu-miR-204-5p	Mrpl41	107733	ENSMUSG00000036850	0	1	0	1	1
MIMAT0000237	mmu-miR-204-5p	Ntrk2	18212	ENSMUSG00000055254	0	1	0	1	1
MIMAT0000237	mmu-miR-204-5p	Pgm5	226041	ENSMUSG00000041731	0	1	0	1	1
MIMAT0000237	mmu-miR-204-5p	Prkcz	18762	ENSMUSG00000029053	0	1	0	1	1
MIMAT0000237	mmu-miR-204-5p	Rasd2	75141	ENSMUSG00000034472	0	4	0	1	1
MIMAT0000237	mmu-miR-204-5p	Rbfox2	93686	ENSMUSG00000033565	0	1	0	1	1
MIMAT0000237	mmu-miR-204-5p	Rs1	20147	ENSMUSG00000031293	0	4	0	1	1
MIMAT0000237	mmu-miR-204-5p	Samd7	75953	ENSMUSG00000051860	0	1	0	1	1
MIMAT0000237	mmu-miR-204-5p	Sox11	20666	ENSMUSG00000063632	0	1	0	1	1
MIMAT0000237	mmu-miR-204-5p	St3gal2	20444	ENSMUSG00000031749	0	1	0	1	1
MIMAT0000237	mmu-miR-204-5p	Tcf4	21413	ENSMUSG00000053477	0	1	0	1	1
MIMAT0000237	mmu-miR-204-5p	Tmcc3	319880	ENSMUSG00000020023	0	1	0	1	1
MIMAT0000237	mmu-miR-204-5p	Tmem130	243339	ENSMUSG00000043388	0	2	0	1	1
MIMAT0000237	mmu-miR-204-5p	Ttl	69737	ENSMUSG00000027394	0	1	0	1	1
MIMAT0000237	mmu-miR-204-5p	Ubp1	22221	ENSMUSG00000009741	0	1	0	1	1
MIMAT0000237	mmu-miR-204-5p	Zfp229	381067	ENSMUSG00000061544	0	1	0	1	1
MIMAT0000238	mmu-miR-205-5p	Atp1a1	11928	ENSMUSG00000033161	1	0	0	1	1
MIMAT0000238	mmu-miR-205-5p	Bcl6	12053	ENSMUSG00000022508	0	1	0	1	1
MIMAT0000238	mmu-miR-205-5p	Cacnb4	12298	ENSMUSG00000017412	0	1	0	1	1
MIMAT0000238	mmu-miR-205-5p	Clasp1	76707	ENSMUSG00000064302	0	3	0	1	1
MIMAT0000238	mmu-miR-205-5p	Decr2	26378	ENSMUSG00000036775	0	1	0	1	1
MIMAT0000238	mmu-miR-205-5p	Dok4	114255	ENSMUSG00000040631	1	0	0	1	1
MIMAT0000238	mmu-miR-205-5p	Eif2ak2	19106	ENSMUSG00000024079	0	1	0	1	1
MIMAT0000238	mmu-miR-205-5p	Fgf5	14176	ENSMUSG00000029337	0	2	0	1	1
MIMAT0000238	mmu-miR-205-5p	Gas2l3	237436	ENSMUSG00000074802	0	1	0	1	1
MIMAT0000238	mmu-miR-205-5p	Gpr35	64095	ENSMUSG00000026271	0	1	0	1	1
MIMAT0000238	mmu-miR-205-5p	Gramd1c	207798	ENSMUSG00000036292	0	1	0	1	1
MIMAT0000238	mmu-miR-205-5p	Gsk3b	56637	ENSMUSG00000022812	0	1	0	1	1
MIMAT0000238	mmu-miR-205-5p	Il1r1	16177	ENSMUSG00000026072	0	1	0	1	1
MIMAT0000238	mmu-miR-205-5p	Lrrk2	66725	ENSMUSG00000036273	0	1	0	1	1
MIMAT0000238	mmu-miR-205-5p	Mylip	218203	ENSMUSG00000038175	0	2	0	1	1
MIMAT0000238	mmu-miR-205-5p	Nfib	18028	ENSMUSG00000008575	0	1	0	1	1
MIMAT0000238	mmu-miR-205-5p	Olfr287	634104	ENSMUSG00000090129	0	1	0	1	1
MIMAT0000238	mmu-miR-205-5p	Ptprn2	19276	ENSMUSG00000056553	0	1	0	1	1
MIMAT0000238	mmu-miR-205-5p	Rbm47	245945	ENSMUSG00000070780	0	1	0	1	1
MIMAT0000238	mmu-miR-205-5p	Runx2	12393	ENSMUSG00000039153	1	0	0	1	1
MIMAT0000238	mmu-miR-205-5p	Slc35a1	24060	ENSMUSG00000028293	0	1	0	1	1
MIMAT0000238	mmu-miR-205-5p	Tmem132b	208151	ENSMUSG00000070498	0	1	0	1	1
MIMAT0000238	mmu-miR-205-5p	Yme1l1	27377	ENSMUSG00000026775	0	1	0	1	1
MIMAT0000238	mmu-miR-205-5p	Zfp994	240038	ENSMUSG00000096433	0	1	0	1	1
MIMAT0000246	mmu-miR-122-5p	Afp	11576	ENSMUSG00000054932	0	1	0	1	1
MIMAT0000246	mmu-miR-122-5p	Alpl	11647	ENSMUSG00000028766	0	1	0	1	1
MIMAT0000246	mmu-miR-122-5p	Apob	238055	ENSMUSG00000020609	0	1	0	1	1
MIMAT0000246	mmu-miR-122-5p	B2m	12010	ENSMUSG00000060802	0	1	0	1	1
MIMAT0000246	mmu-miR-122-5p	Bach1	12013	ENSMUSG00000025612	0	1	0	1	1
MIMAT0000246	mmu-miR-122-5p	Ccl2	20296	ENSMUSG00000035385	0	1	0	1	1
MIMAT0000246	mmu-miR-122-5p	Ccng1	12450	ENSMUSG00000020326	0	1	0	1	1
MIMAT0000246	mmu-miR-122-5p	Cdh12	215654	ENSMUSG00000040452	0	1	0	1	1
MIMAT0000246	mmu-miR-122-5p	Cers6	241447	ENSMUSG00000027035	0	1	0	1	1
MIMAT0000246	mmu-miR-122-5p	Chrna1	11435	ENSMUSG00000027107	0	1	0	1	1
MIMAT0000246	mmu-miR-122-5p	Cs	12974	ENSMUSG00000005683	0	1	0	1	1
MIMAT0000246	mmu-miR-122-5p	Csf3r	12986	ENSMUSG00000028859	0	1	0	1	1
MIMAT0000246	mmu-miR-122-5p	Ctgf	14219	ENSMUSG00000019997	0	1	0	1	1
MIMAT0000246	mmu-miR-122-5p	Cxcl13	55985	ENSMUSG00000023078	0	1	0	1	1
MIMAT0000246	mmu-miR-122-5p	Cyp2b13	13089	ENSMUSG00000040583	0	1	0	1	1
MIMAT0000246	mmu-miR-122-5p	Dbp	13170	ENSMUSG00000059824	0	1	0	1	1
MIMAT0000246	mmu-miR-122-5p	Dscr1			0	0	1	1	1
MIMAT0000246	mmu-miR-122-5p	E2f1	13555	ENSMUSG00000027490	0	1	0	1	1
MIMAT0000246	mmu-miR-122-5p	Gde1	56209	ENSMUSG00000033917	0	1	0	1	1
MIMAT0000246	mmu-miR-122-5p	Ggps1	14593	ENSMUSG00000021302	0	1	0	1	1
MIMAT0000246	mmu-miR-122-5p	H2-T24	15042	ENSMUSG00000053835	0	2	0	1	1
MIMAT0000246	mmu-miR-122-5p	Hba-a1	110257	ENSMUSG00000069919	0	0	2	1	1
MIMAT0000246	mmu-miR-122-5p	Hjv			0	0	1	1	1
MIMAT0000246	mmu-miR-122-5p	Iffo2	212632	ENSMUSG00000041025	0	1	0	1	1
MIMAT0000246	mmu-miR-122-5p	Igf2	16002	ENSMUSG00000048583	0	1	0	1	1
MIMAT0000246	mmu-miR-122-5p	Il1b	16176	ENSMUSG00000027398	0	1	0	1	1
MIMAT0000246	mmu-miR-122-5p	Jun	16476	ENSMUSG00000052684	0	1	0	1	1
MIMAT0000246	mmu-miR-122-5p	Klf6	23849	ENSMUSG00000000078	0	1	0	1	1
MIMAT0000246	mmu-miR-122-5p	Lass6			1	0	0	1	1
MIMAT0000246	mmu-miR-122-5p	2025-03-05	69104	ENSMUSG00000023307	0	4	0	1	1
MIMAT0000246	mmu-miR-122-5p	Mir16			0	0	1	1	1
MIMAT0000246	mmu-miR-122-5p	miR-17			0	0	1	1	1
MIMAT0000246	mmu-miR-122-5p	Mir17	723905		0	1	0	1	1
MIMAT0000246	mmu-miR-122-5p	miR-29b			0	0	1	1	1
MIMAT0000246	mmu-miR-122-5p	miR-451			0	0	1	1	1
MIMAT0000246	mmu-miR-122-5p	Mir451	723870		0	1	0	1	1
MIMAT0000246	mmu-miR-122-5p	Nanog	71950	ENSMUSG00000012396	0	2	0	1	1
MIMAT0000246	mmu-miR-122-5p	Noct	12457	ENSMUSG00000023087	0	1	0	1	1
MIMAT0000246	mmu-miR-122-5p	Nrdg3			1	0	0	1	1
MIMAT0000246	mmu-miR-122-5p	P4ha1	18451	ENSMUSG00000019916	0	1	0	1	1
MIMAT0000246	mmu-miR-122-5p	Paxip1	55982	ENSMUSG00000002221	0	1	0	1	1
MIMAT0000246	mmu-miR-122-5p	Per1	18626	ENSMUSG00000020893	0	1	0	1	1
MIMAT0000246	mmu-miR-122-5p	Pkm	18746	ENSMUSG00000032294	0	1	0	1	1
MIMAT0000246	mmu-miR-122-5p	Pparbetadelta			0	0	2	1	1
MIMAT0000246	mmu-miR-122-5p	Ppp1r16b	228852	ENSMUSG00000037754	0	1	0	1	1
MIMAT0000246	mmu-miR-122-5p	Prom1	19126	ENSMUSG00000029086	0	1	0	1	1
MIMAT0000246	mmu-miR-122-5p	Rcan1	54720	ENSMUSG00000022951	0	1	0	1	1
MIMAT0000246	mmu-miR-122-5p	Sec23ip	207352	ENSMUSG00000055319	0	1	0	1	1
MIMAT0000246	mmu-miR-122-5p	Sfxn4	94281	ENSMUSG00000063698	0	1	0	1	1
MIMAT0000246	mmu-miR-122-5p	Sgol2a	68549	ENSMUSG00000026039	0	1	0	1	1
MIMAT0000246	mmu-miR-122-5p	Slc35g1	240660	ENSMUSG00000044026	0	1	0	1	1
MIMAT0000246	mmu-miR-122-5p	Snhg11	319317	ENSMUSG00000044349	0	1	0	1	1
MIMAT0000246	mmu-miR-122-5p	Sox4	20677	ENSMUSG00000076431	0	1	0	1	1
MIMAT0000246	mmu-miR-122-5p	Tfdp2	211586	ENSMUSG00000032411	0	1	0	1	1
MIMAT0000246	mmu-miR-122-5p	Tfr1			0	0	1	1	1
MIMAT0000246	mmu-miR-122-5p	Tfrc	22042	ENSMUSG00000022797	0	1	0	1	1
MIMAT0000246	mmu-miR-122-5p	Thap1	73754	ENSMUSG00000037214	0	1	0	1	1
MIMAT0000246	mmu-miR-122-5p	Tmem206	66950	ENSMUSG00000026627	0	2	0	1	1
MIMAT0000246	mmu-miR-122-5p	Tmem20		ENSMUSG00000044026	0	0	1	1	1
MIMAT0000246	mmu-miR-122-5p	Xpo7	65246	ENSMUSG00000022100	0	1	0	1	1
MIMAT0000246	mmu-miR-122-5p	Zfp113	56314	ENSMUSG00000037007	0	1	0	1	1
MIMAT0000246	mmu-miR-122-5p	Zfp949	71640	ENSMUSG00000032425	0	1	0	1	1
MIMAT0000671	mmu-miR-224-5p	Acsl4	50790	ENSMUSG00000031278	0	1	0	1	1
MIMAT0000671	mmu-miR-224-5p	Braf	109880	ENSMUSG00000002413	0	2	0	1	1
MIMAT0000671	mmu-miR-224-5p	Ddx3x	13205	ENSMUSG00000000787	0	1	0	1	1
MIMAT0000671	mmu-miR-224-5p	Dusp18	75219	ENSMUSG00000047205	0	1	0	1	1
MIMAT0000671	mmu-miR-224-5p	Egr2	13654	ENSMUSG00000037868	0	1	0	1	1
MIMAT0000671	mmu-miR-224-5p	Fermt2	218952	ENSMUSG00000037712	0	1	0	1	1
MIMAT0000671	mmu-miR-224-5p	2025-03-01	72925	ENSMUSG00000036469	0	1	0	1	1
MIMAT0000671	mmu-miR-224-5p	Npas4	225872	ENSMUSG00000045903	0	1	0	1	1
MIMAT0000671	mmu-miR-224-5p	Nphp3	74025	ENSMUSG00000032558	0	1	0	1	1
MIMAT0000671	mmu-miR-224-5p	Prr3	75210	ENSMUSG00000038500	0	2	0	1	1
MIMAT0000671	mmu-miR-224-5p	Ptx3	19288	ENSMUSG00000027832	0	1	0	1	1
MIMAT0000671	mmu-miR-224-5p	PTX3	5806	ENSG00000163661	0	1	0	1	1
MIMAT0000671	mmu-miR-224-5p	Rnf41	67588	ENSMUSG00000025373	0	1	0	1	1
MIMAT0000671	mmu-miR-224-5p	Serpine1	18787	ENSMUSG00000037411	0	1	0	1	1
MIMAT0000671	mmu-miR-224-5p	Tmem179	104885	ENSMUSG00000054013	0	1	0	1	1
MIMAT0000671	mmu-miR-224-5p	Wars2	70560	ENSMUSG00000004233	0	2	0	1	1
MIMAT0002111	mmu-miR-470-5p	1810030O07Rik	69155	ENSMUSG00000044148	0	2	0	1	1
MIMAT0002111	mmu-miR-470-5p	2900026A02Rik	243219	ENSMUSG00000051339	0	1	0	1	1
MIMAT0002111	mmu-miR-470-5p	4930563E22Rik	75304		0	3	0	1	1
MIMAT0002111	mmu-miR-470-5p	Acnat1	230161	ENSMUSG00000070985	0	1	0	1	1
MIMAT0002111	mmu-miR-470-5p	Amy2a2	100043688	ENSMUSG00000096569	0	1	0	1	1
MIMAT0002111	mmu-miR-470-5p	Amy2a3	100043686	ENSMUSG00000093931	0	1	0	1	1
MIMAT0002111	mmu-miR-470-5p	Amy2a4	100043684	ENSMUSG00000096770	0	1	0	1	1
MIMAT0002111	mmu-miR-470-5p	Ass1	11898	ENSMUSG00000076441	0	1	0	1	1
MIMAT0002111	mmu-miR-470-5p	Cln8	26889	ENSMUSG00000026317	0	1	0	1	1
MIMAT0002111	mmu-miR-470-5p	Colec12	140792	ENSMUSG00000036103	0	1	0	1	1
MIMAT0002111	mmu-miR-470-5p	Dcp2	70640	ENSMUSG00000024472	0	1	0	1	1
MIMAT0002111	mmu-miR-470-5p	Ddx19b	234733	ENSMUSG00000033658	0	1	0	1	1
MIMAT0002111	mmu-miR-470-5p	Gldn	235379	ENSMUSG00000046167	0	1	0	1	1
MIMAT0002111	mmu-miR-470-5p	Hmmr	15366	ENSMUSG00000020330	0	1	0	1	1
MIMAT0002111	mmu-miR-470-5p	Intu	380614	ENSMUSG00000060798	0	1	0	1	1
MIMAT0002111	mmu-miR-470-5p	Mrpl19	56284	ENSMUSG00000030045	0	1	0	1	1
MIMAT0002111	mmu-miR-470-5p	Oxsm	71147	ENSMUSG00000021786	0	1	0	1	1
MIMAT0002111	mmu-miR-470-5p	Siglece	83382	ENSMUSG00000030474	0	1	0	1	1
MIMAT0002111	mmu-miR-470-5p	Slc7a14	241919	ENSMUSG00000069072	0	1	0	1	1
MIMAT0002111	mmu-miR-470-5p	Terf2ip	57321	ENSMUSG00000033430	0	1	0	1	1
MIMAT0002111	mmu-miR-470-5p	Utp23	78581	ENSMUSG00000022313	0	1	0	1	1
MIMAT0002111	mmu-miR-470-5p	Wipf2	68524	ENSMUSG00000038013	0	1	0	1	1
MIMAT0002111	mmu-miR-470-5p	Zbtb44	235132	ENSMUSG00000047412	0	1	0	1	1
MIMAT0003168	mmu-miR-543-3p	Aak1	269774	ENSMUSG00000057230	0	1	0	1	1
MIMAT0003168	mmu-miR-543-3p	Ankrd52	237615	ENSMUSG00000014498	0	1	0	1	1
MIMAT0003168	mmu-miR-543-3p	Atp10a	11982	ENSMUSG00000025324	0	1	0	1	1
MIMAT0003168	mmu-miR-543-3p	Bend4	666938	ENSMUSG00000092060	0	1	0	1	1
MIMAT0003168	mmu-miR-543-3p	Caprin1	53872	ENSMUSG00000027184	0	1	0	1	1
MIMAT0003168	mmu-miR-543-3p	Dcun1d1	114893	ENSMUSG00000027708	0	1	0	1	1
MIMAT0003168	mmu-miR-543-3p	Efna5	13640	ENSMUSG00000048915	0	1	0	1	1
MIMAT0003168	mmu-miR-543-3p	Ing1	26356	ENSMUSG00000045969	0	1	0	1	1
MIMAT0003168	mmu-miR-543-3p	Magea5	17141	ENSMUSG00000079349	0	1	0	1	1
MIMAT0003168	mmu-miR-543-3p	Nppc	18159	ENSMUSG00000026241	0	1	0	1	1
MIMAT0003168	mmu-miR-543-3p	Osbpl3	71720	ENSMUSG00000029822	0	1	0	1	1
MIMAT0003168	mmu-miR-543-3p	Pcsk5	18552	ENSMUSG00000024713	0	1	0	1	1
MIMAT0003168	mmu-miR-543-3p	Peg3	18616	ENSMUSG00000002265	0	1	0	1	1
MIMAT0003168	mmu-miR-543-3p	Plau	18792	ENSMUSG00000021822	0	1	0	1	1
MIMAT0003168	mmu-miR-543-3p	Rad51d	19364	ENSMUSG00000018841	0	1	0	1	1
MIMAT0003168	mmu-miR-543-3p	Scg2	20254	ENSMUSG00000050711	0	1	0	1	1
MIMAT0003168	mmu-miR-543-3p	Shisa9	72555	ENSMUSG00000022494	0	1	0	1	1
MIMAT0003168	mmu-miR-543-3p	Six4	20474	ENSMUSG00000034460	0	1	0	1	1
MIMAT0003168	mmu-miR-543-3p	Slc24a2	76376	ENSMUSG00000037996	0	1	0	1	1
MIMAT0003168	mmu-miR-543-3p	Smarca4	20586	ENSMUSG00000032187	0	1	0	1	1
MIMAT0003168	mmu-miR-543-3p	Spsb4	211949	ENSMUSG00000046997	0	1	0	1	1
MIMAT0003168	mmu-miR-543-3p	Sv2a	64051	ENSMUSG00000038486	0	1	0	1	1
MIMAT0003168	mmu-miR-543-3p	Tagap1	380608	ENSMUSG00000052031	0	1	0	1	1
MIMAT0003168	mmu-miR-543-3p	Wdr43	72515	ENSMUSG00000041057	0	1	0	1	1
MIMAT0003168	mmu-miR-543-3p	Zfhx4	80892	ENSMUSG00000025255	0	1	0	1	1
MIMAT0003168	mmu-miR-543-3p	Zfp131	72465	ENSMUSG00000094870	0	1	0	1	1
MIMAT0003168	mmu-miR-543-3p	Zfp458	238690	ENSMUSG00000055480	0	1	0	1	1
MIMAT0009408	mmu-miR-1943-5p	Acad9	229211	ENSMUSG00000027710	0	1	0	1	1
MIMAT0009408	mmu-miR-1943-5p	Ap1s3	252903	ENSMUSG00000054702	0	1	0	1	1
MIMAT0009408	mmu-miR-1943-5p	Ap3s2	11778	ENSMUSG00000063801	0	1	0	1	1
MIMAT0009408	mmu-miR-1943-5p	Atic	108147	ENSMUSG00000026192	0	1	0	1	1
MIMAT0009408	mmu-miR-1943-5p	BC048403	270802	ENSMUSG00000053684	0	1	0	1	1
MIMAT0009408	mmu-miR-1943-5p	Cd93	17064	ENSMUSG00000027435	0	1	0	1	1
MIMAT0009408	mmu-miR-1943-5p	Cmtm3	68119	ENSMUSG00000031875	0	1	0	1	1
MIMAT0009408	mmu-miR-1943-5p	Copz1	56447	ENSMUSG00000060992	0	1	0	1	1
MIMAT0009408	mmu-miR-1943-5p	Creld1	171508	ENSMUSG00000030284	0	1	0	1	1
MIMAT0009408	mmu-miR-1943-5p	Cxcl9	17329	ENSMUSG00000029417	0	1	0	1	1
MIMAT0009408	mmu-miR-1943-5p	Dcx	13193	ENSMUSG00000031285	0	1	0	1	1
MIMAT0009408	mmu-miR-1943-5p	Fgf10	14165	ENSMUSG00000021732	0	1	0	1	1
MIMAT0009408	mmu-miR-1943-5p	Fgf13	14168	ENSMUSG00000031137	0	1	0	1	1
MIMAT0009408	mmu-miR-1943-5p	Fmo5	14263	ENSMUSG00000028088	0	1	0	1	1
MIMAT0009408	mmu-miR-1943-5p	Frg1	14300	ENSMUSG00000031590	0	1	0	1	1
MIMAT0009408	mmu-miR-1943-5p	Gadl1	73748	ENSMUSG00000056880	0	1	0	1	1
MIMAT0009408	mmu-miR-1943-5p	Htr5a	15563	ENSMUSG00000039106	0	1	0	1	1
MIMAT0009408	mmu-miR-1943-5p	Htt	15194	ENSMUSG00000029104	0	1	0	1	1
MIMAT0009408	mmu-miR-1943-5p	Ifi203	15950	ENSMUSG00000039997	0	1	0	1	1
MIMAT0009408	mmu-miR-1943-5p	Kcnj10	16513	ENSMUSG00000044708	0	1	0	1	1
MIMAT0009408	mmu-miR-1943-5p	Kcnk3	16527	ENSMUSG00000049265	0	1	0	1	1
MIMAT0009408	mmu-miR-1943-5p	Meis1	17268	ENSMUSG00000020160	0	1	0	1	1
MIMAT0009408	mmu-miR-1943-5p	Mro	71263	ENSMUSG00000064036	0	1	0	1	1
MIMAT0009408	mmu-miR-1943-5p	Nf2	18016	ENSMUSG00000009073	0	1	0	1	1
MIMAT0009408	mmu-miR-1943-5p	Nhsl2	100042480	ENSMUSG00000079481	0	1	0	1	1
MIMAT0009408	mmu-miR-1943-5p	Ppp1r16b	228852	ENSMUSG00000037754	0	2	0	1	1
MIMAT0009408	mmu-miR-1943-5p	Prrx1	18933	ENSMUSG00000026586	0	1	0	1	1
MIMAT0009408	mmu-miR-1943-5p	Rab11fip3	215445	ENSMUSG00000037098	0	1	0	1	1
MIMAT0009408	mmu-miR-1943-5p	Rnf150	330812	ENSMUSG00000047747	0	1	0	1	1
MIMAT0009408	mmu-miR-1943-5p	Runx3	12399	ENSMUSG00000070691	0	2	0	1	1
MIMAT0009408	mmu-miR-1943-5p	Ryr2	20191	ENSMUSG00000021313	0	1	0	1	1
MIMAT0009408	mmu-miR-1943-5p	Samhd1	56045	ENSMUSG00000027639	0	1	0	1	1
MIMAT0009408	mmu-miR-1943-5p	Serpine1	18787	ENSMUSG00000037411	0	1	0	1	1
MIMAT0009408	mmu-miR-1943-5p	St8sia1	20449	ENSMUSG00000030283	0	1	0	1	1
MIMAT0009408	mmu-miR-1943-5p	Tril	66873	ENSMUSG00000043496	0	1	0	1	1
MIMAT0009408	mmu-miR-1943-5p	Ttc38	239570	ENSMUSG00000035944	0	1	0	1	1
MIMAT0009408	mmu-miR-1943-5p	Ubqln2	54609	ENSMUSG00000050148	0	1	0	1	1
MIMAT0009437	mmu-miR-1964-3p	Igdcc4	56741	ENSMUSG00000032816	0	2	0	1	1

## Sheet: Mb_Tox_High_vs_Tox_high   
	Microbiome+Toxicant_High_vs_Toxicant_High.validated.targeted.genes.result
mature_mirna_acc	mature_mirna_id	target_symbol	target_entrez	target_ensembl	mirecords	mirtarbase	tarbase	validated.sum	all.sum
MIMAT0000546	mmu-miR-103-3p	Gpd1	14555	ENSMUSG00000023019	0	1	1	2	2
MIMAT0000546	mmu-miR-103-3p	Angel1	68737	ENSMUSG00000021257	0	1	0	1	1
MIMAT0000546	mmu-miR-103-3p	Cav1	12389	ENSMUSG00000007655	1	0	0	1	1
MIMAT0000546	mmu-miR-103-3p	Ccne1	12447	ENSMUSG00000002068	1	0	0	1	1
MIMAT0000546	mmu-miR-103-3p	Cdk2	12566	ENSMUSG00000025358	1	0	0	1	1
MIMAT0000546	mmu-miR-103-3p	Cox15	226139	ENSMUSG00000040018	0	1	0	1	1
MIMAT0000546	mmu-miR-103-3p	Creb1	12912	ENSMUSG00000025958	1	0	0	1	1
MIMAT0000546	mmu-miR-103-3p	Ddx19b	234733	ENSMUSG00000033658	0	1	0	1	1
MIMAT0000546	mmu-miR-103-3p	Dhdh	71755	ENSMUSG00000011382	0	2	0	1	1
MIMAT0000546	mmu-miR-103-3p	Irgq	210146	ENSMUSG00000041037	0	4	0	1	1
MIMAT0000546	mmu-miR-103-3p	Klc1	16593	ENSMUSG00000021288	0	2	0	1	1
MIMAT0000546	mmu-miR-103-3p	Lyrm9	66274	ENSMUSG00000072640	0	1	0	1	1
MIMAT0000546	mmu-miR-103-3p	Mbtps2	270669	ENSMUSG00000046873	0	1	0	1	1
MIMAT0000546	mmu-miR-103-3p	Mtf1	17764	ENSMUSG00000028890	0	1	0	1	1
MIMAT0000546	mmu-miR-103-3p	Nf1	18015	ENSMUSG00000020716	0	1	0	1	1
MIMAT0000546	mmu-miR-103-3p	Oxsm	71147	ENSMUSG00000021786	0	1	0	1	1
MIMAT0000546	mmu-miR-103-3p	Pik3r1	18708	ENSMUSG00000041417	0	1	0	1	1
MIMAT0000546	mmu-miR-103-3p	Spen	56381	ENSMUSG00000040761	0	1	0	1	1
MIMAT0000546	mmu-miR-103-3p	Tln2	70549	ENSMUSG00000052698	0	1	0	1	1
MIMAT0000704	mmu-miR-361-5p	Ctbp2	13017	ENSMUSG00000030970	0	2	0	1	1
MIMAT0000704	mmu-miR-361-5p	Dnmt3a	13435	ENSMUSG00000020661	0	1	0	1	1
MIMAT0000704	mmu-miR-361-5p	Eea1	216238	ENSMUSG00000036499	0	1	0	1	1
MIMAT0000704	mmu-miR-361-5p	Endov	338371	ENSMUSG00000039850	0	1	0	1	1
MIMAT0000704	mmu-miR-361-5p	Gid4	66771	ENSMUSG00000018415	0	1	0	1	1
MIMAT0000704	mmu-miR-361-5p	Kcnk6	52150	ENSMUSG00000046410	0	1	0	1	1
MIMAT0000704	mmu-miR-361-5p	Nol7	70078	ENSMUSG00000063200	0	1	0	1	1
MIMAT0000704	mmu-miR-361-5p	Nr5a2	26424	ENSMUSG00000026398	0	1	0	1	1
MIMAT0000704	mmu-miR-361-5p	Ssr1	107513	ENSMUSG00000021427	0	1	0	1	1
MIMAT0000704	mmu-miR-361-5p	Tagln2	21346	ENSMUSG00000026547	0	1	0	1	1
MIMAT0000704	mmu-miR-361-5p	Tfam	21780	ENSMUSG00000003923	0	1	0	1	1
MIMAT0000704	mmu-miR-361-5p	Tnpo1	238799	ENSMUSG00000009470	0	1	0	1	1
MIMAT0000704	mmu-miR-361-5p	Tspan18	241556	ENSMUSG00000027217	0	3	0	1	1
MIMAT0000704	mmu-miR-361-5p	Vps26a	30930	ENSMUSG00000020078	0	1	0	1	1
MIMAT0000704	mmu-miR-361-5p	Zfp120	104348	ENSMUSG00000068134	0	1	0	1	1
MIMAT0004861	mmu-miR-877-5p	Col4a4	12829	ENSMUSG00000067158	0	1	0	1	1
MIMAT0004861	mmu-miR-877-5p	Fli1	14247	ENSMUSG00000016087	0	1	0	1	1
MIMAT0004861	mmu-miR-877-5p	Ilvbl	216136	ENSMUSG00000032763	0	1	0	1	1
MIMAT0004861	mmu-miR-877-5p	Kctd12b	207474	ENSMUSG00000041633	0	1	0	1	1
MIMAT0004861	mmu-miR-877-5p	Mafb	16658	ENSMUSG00000074622	0	2	0	1	1
MIMAT0004861	mmu-miR-877-5p	Magt1	67075	ENSMUSG00000031232	0	1	0	1	1
MIMAT0004861	mmu-miR-877-5p	Mrpl17	27397	ENSMUSG00000030879	0	1	0	1	1
MIMAT0004861	mmu-miR-877-5p	Parvb	170736	ENSMUSG00000022438	0	1	0	1	1
MIMAT0004861	mmu-miR-877-5p	Pphln1	223828	ENSMUSG00000036167	0	1	0	1	1
MIMAT0004861	mmu-miR-877-5p	Rab11b	19326	ENSMUSG00000077450	0	1	0	1	1
MIMAT0004861	mmu-miR-877-5p	Rnd1	223881	ENSMUSG00000054855	0	1	0	1	1
MIMAT0004861	mmu-miR-877-5p	Tirap	117149	ENSMUSG00000032041	0	1	0	1	1
MIMAT0004861	mmu-miR-877-5p	Ubn2	320538	ENSMUSG00000038538	0	1	0	1	1
MIMAT0004861	mmu-miR-877-5p	Ubxn7	224111	ENSMUSG00000053774	0	1	0	1	1
MIMAT0004899	mmu-miR-92b-3p	Btg2	12227	ENSMUSG00000020423	0	1	0	1	1
MIMAT0004899	mmu-miR-92b-3p	Cd69	12515	ENSMUSG00000030156	0	1	0	1	1
MIMAT0004899	mmu-miR-92b-3p	Chm	12662	ENSMUSG00000025531	0	1	0	1	1
MIMAT0004899	mmu-miR-92b-3p	Cpeb1	12877	ENSMUSG00000025586	0	1	0	1	1
MIMAT0004899	mmu-miR-92b-3p	Fam136a	66488	ENSMUSG00000057497	0	1	0	1	1
MIMAT0004899	mmu-miR-92b-3p	Gm5148	381438	ENSMUSG00000058174	0	2	0	1	1
MIMAT0004899	mmu-miR-92b-3p	Il5ra	16192	ENSMUSG00000005364	0	1	0	1	1
MIMAT0004899	mmu-miR-92b-3p	Ncam2	17968	ENSMUSG00000022762	0	1	0	1	1
MIMAT0004899	mmu-miR-92b-3p	Rhbdl3	246104	ENSMUSG00000017692	0	1	0	1	1
MIMAT0004899	mmu-miR-92b-3p	Stk10	20868	ENSMUSG00000020272	0	3	0	1	1
MIMAT0004899	mmu-miR-92b-3p	Tagap1	380608	ENSMUSG00000052031	0	1	0	1	1
MIMAT0004899	mmu-miR-92b-3p	Tagap	72536	ENSMUSG00000033450	0	1	0	1	1
MIMAT0004899	mmu-miR-92b-3p	Uba1y	22202	ENSMUSG00000069053	0	1	0	1	1
MIMAT0004899	mmu-miR-92b-3p	Zfp300	245368	ENSMUSG00000031079	0	1	0	1	1
MIMAT0004899	mmu-miR-92b-3p	Zfp970	628308	ENSMUSG00000078866	0	1	0	1	1
MIMAT0004899	mmu-miR-92b-3p	Zpbp	53604	ENSMUSG00000020193	0	1	0	1	1

## Sheet: Mb+T_Low+Ahr Vs Mb+T_Low      
	Microbiome+Toxicant_Low_AHR_vs_Microbiome+Toxicant_Low.validated.targeted.genes.result
mature_mirna_acc	mature_mirna_id	target_symbol	target_entrez	target_ensembl	mirecords	mirtarbase	tarbase	validated.sum	all.sum
MIMAT0000246	mmu-miR-122-5p	Aldoa	11674	ENSMUSG00000030695	2	7	1	3	3
MIMAT0000246	mmu-miR-122-5p	Bckdk	12041	ENSMUSG00000030802	1	1	1	3	3
MIMAT0000246	mmu-miR-122-5p	Cd320	54219	ENSMUSG00000002308	1	1	1	3	3
MIMAT0000246	mmu-miR-122-5p	Slc7a1	11987	ENSMUSG00000041313	1	3	1	3	3
MIMAT0000533	mmu-miR-26a-5p	Ezh2	14056	ENSMUSG00000029687	1	1	1	3	3
MIMAT0000123	mmu-miR-1a-3p	Calm1	12313	ENSMUSG00000001175	1	1	0	2	2
MIMAT0000123	mmu-miR-1a-3p	Calm2	12314	ENSMUSG00000036438	1	1	0	2	2
MIMAT0000123	mmu-miR-1a-3p	Cdc42	12540	ENSMUSG00000006699	1	1	0	2	2
MIMAT0000123	mmu-miR-1a-3p	Cdk9	107951	ENSMUSG00000009555	1	1	0	2	2
MIMAT0000123	mmu-miR-1a-3p	Gja1	14609	ENSMUSG00000050953	2	1	0	2	2
MIMAT0000123	mmu-miR-1a-3p	Hand2	15111	ENSMUSG00000038193	2	2	0	2	2
MIMAT0000123	mmu-miR-1a-3p	Hdac4	208727	ENSMUSG00000026313	2	1	0	2	2
MIMAT0000123	mmu-miR-1a-3p	Irx5	54352	ENSMUSG00000031737	1	1	0	2	2
MIMAT0000123	mmu-miR-1a-3p	Mef2a	17258	ENSMUSG00000030557	2	1	0	2	2
MIMAT0000238	mmu-miR-205-5p	Pten	19211	ENSMUSG00000013663	2	1	0	2	2
MIMAT0000246	mmu-miR-122-5p	Alas2	11656	ENSMUSG00000025270	0	1	2	2	2
MIMAT0000246	mmu-miR-122-5p	Bmpr1a	12166	ENSMUSG00000021796	0	1	1	2	2
MIMAT0000246	mmu-miR-122-5p	Camk2b	12323	ENSMUSG00000057897	0	1	1	2	2
MIMAT0000246	mmu-miR-122-5p	Ccnd1	12443	ENSMUSG00000070348	0	1	2	2	2
MIMAT0000246	mmu-miR-122-5p	Cpox	12892	ENSMUSG00000022742	0	1	1	2	2
MIMAT0000246	mmu-miR-122-5p	Ddc	13195	ENSMUSG00000020182	0	1	1	2	2
MIMAT0000246	mmu-miR-122-5p	Fech	14151	ENSMUSG00000024588	0	1	1	2	2
MIMAT0000246	mmu-miR-122-5p	Gpx7	67305	ENSMUSG00000028597	1	1	0	2	2
MIMAT0000246	mmu-miR-122-5p	Gys1	14936	ENSMUSG00000003865	0	2	1	2	2
MIMAT0000246	mmu-miR-122-5p	Hamp	84506	ENSMUSG00000050440	0	1	1	2	2
MIMAT0000246	mmu-miR-122-5p	Hba-a1	15122	ENSMUSG00000069919	0	1	2	2	2
MIMAT0000246	mmu-miR-122-5p	Hfe	15216	ENSMUSG00000006611	0	1	1	2	2
MIMAT0000246	mmu-miR-122-5p	Hfe2	69585	ENSMUSG00000038403	1	3	0	2	2
MIMAT0000246	mmu-miR-122-5p	Hist1h1c	50708	ENSMUSG00000036181	0	1	1	2	2
MIMAT0000246	mmu-miR-122-5p	Hmbs	15288	ENSMUSG00000032126	0	1	2	2	2
MIMAT0000246	mmu-miR-122-5p	Irf6	54139	ENSMUSG00000026638	0	1	1	2	2
MIMAT0000246	mmu-miR-122-5p	Ndrg3	29812	ENSMUSG00000027634	0	2	1	2	2
MIMAT0000246	mmu-miR-122-5p	Ppox	19044	ENSMUSG00000062729	0	1	1	2	2
MIMAT0000246	mmu-miR-122-5p	Rbl2	19651	ENSMUSG00000031666	0	1	1	2	2
MIMAT0000246	mmu-miR-122-5p	Rell1	100532	ENSMUSG00000047881	0	1	1	2	2
MIMAT0000246	mmu-miR-122-5p	Sbk1	104175	ENSMUSG00000042978	0	1	1	2	2
MIMAT0000246	mmu-miR-122-5p	Slc35a4	67843	ENSMUSG00000033272	1	2	0	2	2
MIMAT0000246	mmu-miR-122-5p	Smad4	17128	ENSMUSG00000024515	0	1	1	2	2
MIMAT0000246	mmu-miR-122-5p	Smad7	17131	ENSMUSG00000025880	0	1	1	2	2
MIMAT0000246	mmu-miR-122-5p	Smarcd1	83797	ENSMUSG00000023018	0	1	1	2	2
MIMAT0000246	mmu-miR-122-5p	Socs2	216233	ENSMUSG00000020027	0	1	1	2	2
MIMAT0000246	mmu-miR-122-5p	Tfr2	50765	ENSMUSG00000029716	0	1	1	2	2
MIMAT0000246	mmu-miR-122-5p	Tgfbr1	21812	ENSMUSG00000007613	0	1	1	2	2
MIMAT0000246	mmu-miR-122-5p	Tmed3	66111	ENSMUSG00000032353	1	2	0	2	2
MIMAT0000246	mmu-miR-122-5p	Tmem50b	77975	ENSMUSG00000022964	1	1	0	2	2
MIMAT0000246	mmu-miR-122-5p	Urod	22275	ENSMUSG00000028684	0	1	1	2	2
MIMAT0000246	mmu-miR-122-5p	Uros	22276	ENSMUSG00000030979	0	1	1	2	2
MIMAT0000533	mmu-miR-26a-5p	2310035C23Rik	227446	ENSMUSG00000026319	0	1	1	2	2
MIMAT0000533	mmu-miR-26a-5p	Abca1	11303	ENSMUSG00000015243	0	1	1	2	2
MIMAT0000533	mmu-miR-26a-5p	Abi2	329165	ENSMUSG00000026782	0	1	1	2	2
MIMAT0000533	mmu-miR-26a-5p	Ablim1	226251	ENSMUSG00000025085	0	1	1	2	2
MIMAT0000533	mmu-miR-26a-5p	Abr	109934	ENSMUSG00000017631	0	1	1	2	2
MIMAT0000533	mmu-miR-26a-5p	Acbd5	74159	ENSMUSG00000026781	0	1	1	2	2
MIMAT0000533	mmu-miR-26a-5p	Acox3	80911	ENSMUSG00000029098	0	1	1	2	2
MIMAT0000533	mmu-miR-26a-5p	Acsl3	74205	ENSMUSG00000032883	0	1	1	2	2
MIMAT0000533	mmu-miR-26a-5p	Adcy1	432530	ENSMUSG00000020431	0	1	1	2	2
MIMAT0000533	mmu-miR-26a-5p	Adi1	104923	ENSMUSG00000020629	0	1	1	2	2
MIMAT0000533	mmu-miR-26a-5p	Adipor2	68465	ENSMUSG00000030168	0	1	1	2	2
MIMAT0000533	mmu-miR-26a-5p	Agpat3	28169	ENSMUSG00000001211	0	1	1	2	2
MIMAT0000533	mmu-miR-26a-5p	AI314180	230249	ENSMUSG00000050812	0	1	1	2	2
MIMAT0000533	mmu-miR-26a-5p	Akap9	100986	ENSMUSG00000040407	0	1	1	2	2
MIMAT0000533	mmu-miR-26a-5p	Alg2	56737	ENSMUSG00000039740	0	1	1	2	2
MIMAT0000533	mmu-miR-26a-5p	Amot	27494	ENSMUSG00000041688	0	1	1	2	2
MIMAT0000533	mmu-miR-26a-5p	Ank2	109676	ENSMUSG00000032826	0	1	1	2	2
MIMAT0000533	mmu-miR-26a-5p	Ankhd1	108857	ENSMUSG00000024483	0	1	1	2	2
MIMAT0000533	mmu-miR-26a-5p	Ankrd11	77087	ENSMUSG00000035569	0	1	1	2	2
MIMAT0000533	mmu-miR-26a-5p	Anks1	224650	ENSMUSG00000024219	0	1	1	2	2
MIMAT0000533	mmu-miR-26a-5p	Anks1b	77531	ENSMUSG00000058589	0	1	1	2	2
MIMAT0000533	mmu-miR-26a-5p	Ap1s2	108012	ENSMUSG00000031367	0	1	1	2	2
MIMAT0000533	mmu-miR-26a-5p	Apba1	319924	ENSMUSG00000024897	0	1	1	2	2
MIMAT0000533	mmu-miR-26a-5p	Apc	11789	ENSMUSG00000005871	0	1	1	2	2
MIMAT0000533	mmu-miR-26a-5p	Apcdd1	494504	ENSMUSG00000071847	0	1	1	2	2
MIMAT0000533	mmu-miR-26a-5p	Arcn1	213827	ENSMUSG00000032096	0	1	1	2	2
MIMAT0000533	mmu-miR-26a-5p	Arf1	11840	ENSMUSG00000048076	0	1	1	2	2
MIMAT0000533	mmu-miR-26a-5p	Armcx2	67416	ENSMUSG00000033436	0	1	1	2	2
MIMAT0000533	mmu-miR-26a-5p	Arnt	11863	ENSMUSG00000015522	0	1	1	2	2
MIMAT0000533	mmu-miR-26a-5p	Arpp19	59046	ENSMUSG00000007656	0	1	1	2	2
MIMAT0000533	mmu-miR-26a-5p	Arsb	11881	ENSMUSG00000042082	0	1	1	2	2
MIMAT0000533	mmu-miR-26a-5p	Asap2	211914	ENSMUSG00000052632	0	1	1	2	2
MIMAT0000533	mmu-miR-26a-5p	Asb1	65247	ENSMUSG00000026311	0	1	1	2	2
MIMAT0000533	mmu-miR-26a-5p	Atad2	70472	ENSMUSG00000022360	0	1	1	2	2
MIMAT0000533	mmu-miR-26a-5p	Atg16l1	77040	ENSMUSG00000026289	0	1	1	2	2
MIMAT0000533	mmu-miR-26a-5p	Atp1a2	98660	ENSMUSG00000007097	0	1	1	2	2
MIMAT0000533	mmu-miR-26a-5p	Atp2c1	235574	ENSMUSG00000032570	0	1	1	2	2
MIMAT0000533	mmu-miR-26a-5p	Atp6ap1	54411	ENSMUSG00000019087	0	1	1	2	2
MIMAT0000533	mmu-miR-26a-5p	Atp6v0e2	76252	ENSMUSG00000039347	0	1	1	2	2
MIMAT0000533	mmu-miR-26a-5p	Atpaf2	246782	ENSMUSG00000042709	0	1	1	2	2
MIMAT0000533	mmu-miR-26a-5p	AU040320	100317	ENSMUSG00000028830	0	1	1	2	2
MIMAT0000533	mmu-miR-26a-5p	AW549877	106064	ENSMUSG00000041935	0	1	1	2	2
MIMAT0000533	mmu-miR-26a-5p	B230219D22Rik	78521	ENSMUSG00000045767	0	1	1	2	2
MIMAT0000533	mmu-miR-26a-5p	BC052040	399568	ENSMUSG00000040282	0	1	1	2	2
MIMAT0000533	mmu-miR-26a-5p	Bcl6	12053	ENSMUSG00000022508	0	1	1	2	2
MIMAT0000533	mmu-miR-26a-5p	Bcl7c	12055	ENSMUSG00000030814	0	1	1	2	2
MIMAT0000533	mmu-miR-26a-5p	Bicd2	76895	ENSMUSG00000037933	0	1	1	2	2
MIMAT0000533	mmu-miR-26a-5p	Bmp2k	140780	ENSMUSG00000034663	0	1	1	2	2
MIMAT0000533	mmu-miR-26a-5p	Bmpr1a	12166	ENSMUSG00000021796	0	1	1	2	2
MIMAT0000533	mmu-miR-26a-5p	Bnip2	12175	ENSMUSG00000011958	0	1	1	2	2
MIMAT0000533	mmu-miR-26a-5p	Btbd3	228662	ENSMUSG00000062098	0	1	1	2	2
MIMAT0000533	mmu-miR-26a-5p	C1ql3	227580	ENSMUSG00000049630	0	1	1	2	2
MIMAT0000533	mmu-miR-26a-5p	Capn10	23830	ENSMUSG00000026270	0	1	1	2	2
MIMAT0000533	mmu-miR-26a-5p	Cbx5	12419	ENSMUSG00000009575	0	1	1	2	2
MIMAT0000533	mmu-miR-26a-5p	Ccnc	51813	ENSMUSG00000028252	0	1	1	2	2
MIMAT0000533	mmu-miR-26a-5p	Ccnj	240665	ENSMUSG00000025010	0	1	1	2	2
MIMAT0000533	mmu-miR-26a-5p	Cd93	17064	ENSMUSG00000027435	0	1	1	2	2
MIMAT0000533	mmu-miR-26a-5p	Cd99l2	171486	ENSMUSG00000035776	0	1	1	2	2
MIMAT0000533	mmu-miR-26a-5p	Cdr2l	237988	ENSMUSG00000050910	0	1	1	2	2
MIMAT0000533	mmu-miR-26a-5p	Cds2	110911	ENSMUSG00000058793	0	1	1	2	2
MIMAT0000533	mmu-miR-26a-5p	Celsr2	53883	ENSMUSG00000068740	0	1	1	2	2
MIMAT0000533	mmu-miR-26a-5p	Cep350	74081	ENSMUSG00000033671	0	1	1	2	2
MIMAT0000533	mmu-miR-26a-5p	Ckap4	216197	ENSMUSG00000046841	0	1	1	2	2
MIMAT0000533	mmu-miR-26a-5p	Clk1	12747	ENSMUSG00000026034	0	1	1	2	2
MIMAT0000533	mmu-miR-26a-5p	Cpeb2	231207	ENSMUSG00000039782	0	1	1	2	2
MIMAT0000533	mmu-miR-26a-5p	Cplx2	12890	ENSMUSG00000025867	0	1	1	2	2
MIMAT0000533	mmu-miR-26a-5p	Cpsf2	51786	ENSMUSG00000041781	0	1	1	2	2
MIMAT0000533	mmu-miR-26a-5p	Crebzf	233490	ENSMUSG00000051451	0	1	1	2	2
MIMAT0000533	mmu-miR-26a-5p	Cs	12974	ENSMUSG00000005683	0	1	1	2	2
MIMAT0000533	mmu-miR-26a-5p	Ctdsp2	52468	ENSMUSG00000078429	0	1	1	2	2
MIMAT0000533	mmu-miR-26a-5p	Ctsl	13039	ENSMUSG00000021477	0	1	1	2	2
MIMAT0000533	mmu-miR-26a-5p	Cyp51	13121	ENSMUSG00000001467	0	1	1	2	2
MIMAT0000533	mmu-miR-26a-5p	D17Wsu92e	224647	ENSMUSG00000056692	0	1	1	2	2
MIMAT0000533	mmu-miR-26a-5p	D430041D05Rik	241589	ENSMUSG00000068373	0	1	1	2	2
MIMAT0000533	mmu-miR-26a-5p	Dab1	13131	ENSMUSG00000028519	0	1	1	2	2
MIMAT0000533	mmu-miR-26a-5p	Dcun1d2	102323	ENSMUSG00000038506	0	1	1	2	2
MIMAT0000533	mmu-miR-26a-5p	Ddhd2	72108	ENSMUSG00000061313	0	1	1	2	2
MIMAT0000533	mmu-miR-26a-5p	Ddit4	74747	ENSMUSG00000020108	0	1	1	2	2
MIMAT0000533	mmu-miR-26a-5p	Ddx3y	26900	ENSMUSG00000069045	0	1	1	2	2
MIMAT0000533	mmu-miR-26a-5p	Defb20	319579	ENSMUSG00000049560	0	1	1	2	2
MIMAT0000533	mmu-miR-26a-5p	Degs1	13244	ENSMUSG00000038633	0	1	1	2	2
MIMAT0000533	mmu-miR-26a-5p	Dgki	320127	ENSMUSG00000038665	0	1	1	2	2
MIMAT0000533	mmu-miR-26a-5p	Dhcr7	13360	ENSMUSG00000058454	0	1	1	2	2
MIMAT0000533	mmu-miR-26a-5p	Dip2a	64451	ENSMUSG00000020231	0	1	1	2	2
MIMAT0000533	mmu-miR-26a-5p	Dip2b	239667	ENSMUSG00000023026	0	1	1	2	2
MIMAT0000533	mmu-miR-26a-5p	Diras2	68203	ENSMUSG00000047842	0	1	1	2	2
MIMAT0000533	mmu-miR-26a-5p	Dlat	235339	ENSMUSG00000000168	0	1	1	2	2
MIMAT0000533	mmu-miR-26a-5p	Dlg2	23859	ENSMUSG00000052572	0	1	1	2	2
MIMAT0000533	mmu-miR-26a-5p	Dlg5	71228	ENSMUSG00000021782	0	1	1	2	2
MIMAT0000533	mmu-miR-26a-5p	Dll1	13388	ENSMUSG00000014773	0	1	1	2	2
MIMAT0000533	mmu-miR-26a-5p	Dmxl1	240283	ENSMUSG00000037416	0	1	1	2	2
MIMAT0000533	mmu-miR-26a-5p	Dmxl2	235380	ENSMUSG00000041268	0	1	1	2	2
MIMAT0000533	mmu-miR-26a-5p	Dnm1	13429	ENSMUSG00000026825	0	1	1	2	2
MIMAT0000533	mmu-miR-26a-5p	Dnm1l	74006	ENSMUSG00000022789	0	1	1	2	2
MIMAT0000533	mmu-miR-26a-5p	Dock4	238130	ENSMUSG00000035954	0	1	1	2	2
MIMAT0000533	mmu-miR-26a-5p	Dot1l	208266	ENSMUSG00000061589	0	1	1	2	2
MIMAT0000533	mmu-miR-26a-5p	Eaf1	74427	ENSMUSG00000021890	0	1	1	2	2
MIMAT0000533	mmu-miR-26a-5p	Egr1	13653	ENSMUSG00000038418	0	1	1	2	2
MIMAT0000533	mmu-miR-26a-5p	Eif2s3y	26908	ENSMUSG00000069049	0	1	1	2	2
MIMAT0000533	mmu-miR-26a-5p	Elavl2	15569	ENSMUSG00000008489	0	1	1	2	2
MIMAT0000533	mmu-miR-26a-5p	Elfn2	207393	ENSMUSG00000043460	0	1	1	2	2
MIMAT0000533	mmu-miR-26a-5p	Entpd7	93685	ENSMUSG00000025192	0	1	1	2	2
MIMAT0000533	mmu-miR-26a-5p	Ep300	328572	ENSMUSG00000055024	0	1	1	2	2
MIMAT0000533	mmu-miR-26a-5p	Ephb2	13844	ENSMUSG00000028664	0	1	1	2	2
MIMAT0000533	mmu-miR-26a-5p	Eps15	13858	ENSMUSG00000028552	0	1	1	2	2
MIMAT0000533	mmu-miR-26a-5p	Eps8	13860	ENSMUSG00000015766	0	1	1	2	2
MIMAT0000533	mmu-miR-26a-5p	Ercc6	319955	ENSMUSG00000054051	0	1	1	2	2
MIMAT0000533	mmu-miR-26a-5p	Ero1lb	67475	ENSMUSG00000057069	0	1	1	2	2
MIMAT0000533	mmu-miR-26a-5p	Etnk1	75320	ENSMUSG00000030275	0	1	1	2	2
MIMAT0000533	mmu-miR-26a-5p	Fa2h	338521	ENSMUSG00000033579	0	1	1	2	2
MIMAT0000533	mmu-miR-26a-5p	Fam76b	72826	ENSMUSG00000037808	0	1	1	2	2
MIMAT0000533	mmu-miR-26a-5p	Fbxo11	225055	ENSMUSG00000005371	0	1	1	2	2
MIMAT0000533	mmu-miR-26a-5p	Fbxw11	103583	ENSMUSG00000020271	0	1	1	2	2
MIMAT0000533	mmu-miR-26a-5p	Fem1b	14155	ENSMUSG00000032244	0	1	1	2	2
MIMAT0000533	mmu-miR-26a-5p	Fkbp1a	14225	ENSMUSG00000032966	0	1	1	2	2
MIMAT0000533	mmu-miR-26a-5p	Fkbp1b	14226	ENSMUSG00000020635	0	1	1	2	2
MIMAT0000533	mmu-miR-26a-5p	Fmn2	54418	ENSMUSG00000028354	0	1	1	2	2
MIMAT0000533	mmu-miR-26a-5p	Fnip1	216742	ENSMUSG00000035992	0	1	1	2	2
MIMAT0000533	mmu-miR-26a-5p	Fnip2	329679	ENSMUSG00000061175	0	1	1	2	2
MIMAT0000533	mmu-miR-26a-5p	Foxk2	68837	ENSMUSG00000039275	0	1	1	2	2
MIMAT0000533	mmu-miR-26a-5p	Fubp1	51886	ENSMUSG00000028034	0	1	1	2	2
MIMAT0000533	mmu-miR-26a-5p	Gabrg3	14407	ENSMUSG00000055026	0	1	1	2	2
MIMAT0000533	mmu-miR-26a-5p	Galnt10	171212	ENSMUSG00000020520	0	1	1	2	2
MIMAT0000533	mmu-miR-26a-5p	Galnt7	108150	ENSMUSG00000031608	0	1	1	2	2
MIMAT0000533	mmu-miR-26a-5p	Gcnt1	14537	ENSMUSG00000038843	0	1	1	2	2
MIMAT0000533	mmu-miR-26a-5p	Glb1	12091	ENSMUSG00000045594	0	1	1	2	2
MIMAT0000533	mmu-miR-26a-5p	Glce	93683	ENSMUSG00000032252	0	1	1	2	2
MIMAT0000533	mmu-miR-26a-5p	Glrb	14658	ENSMUSG00000028020	0	1	1	2	2
MIMAT0000533	mmu-miR-26a-5p	Gnao1	14681	ENSMUSG00000031748	0	1	1	2	2
MIMAT0000533	mmu-miR-26a-5p	Gnaq	14682	ENSMUSG00000024639	0	1	1	2	2
MIMAT0000533	mmu-miR-26a-5p	Gnb4	14696	ENSMUSG00000027669	0	1	1	2	2
MIMAT0000533	mmu-miR-26a-5p	Gne	50798	ENSMUSG00000028479	0	1	1	2	2
MIMAT0000533	mmu-miR-26a-5p	Gng12	14701	ENSMUSG00000036402	0	1	1	2	2
MIMAT0000533	mmu-miR-26a-5p	Golm1	105348	ENSMUSG00000021556	0	1	1	2	2
MIMAT0000533	mmu-miR-26a-5p	Gpam	14732	ENSMUSG00000024978	0	1	1	2	2
MIMAT0000533	mmu-miR-26a-5p	Gpr89	67549	ENSMUSG00000028096	0	1	1	2	2
MIMAT0000533	mmu-miR-26a-5p	Gprin3	243385	ENSMUSG00000045441	0	1	1	2	2
MIMAT0000533	mmu-miR-26a-5p	Gria2	14800	ENSMUSG00000033981	0	1	1	2	2
MIMAT0000533	mmu-miR-26a-5p	Gria4	14802	ENSMUSG00000025892	0	1	1	2	2
MIMAT0000533	mmu-miR-26a-5p	Grin3a	242443	ENSMUSG00000039579	0	1	1	2	2
MIMAT0000533	mmu-miR-26a-5p	Gsr	14782	ENSMUSG00000031584	0	1	1	2	2
MIMAT0000533	mmu-miR-26a-5p	Hdx	245596	ENSMUSG00000034551	0	1	1	2	2
MIMAT0000533	mmu-miR-26a-5p	Hip1	215114	ENSMUSG00000039959	0	1	1	2	2
MIMAT0000533	mmu-miR-26a-5p	Hipk1	15257	ENSMUSG00000008730	0	1	1	2	2
MIMAT0000533	mmu-miR-26a-5p	Hmgcll1	208982	ENSMUSG00000007908	0	1	1	2	2
MIMAT0000533	mmu-miR-26a-5p	Homer1	26556	ENSMUSG00000007617	0	1	1	2	2
MIMAT0000533	mmu-miR-26a-5p	Hp1bp3	15441	ENSMUSG00000028759	0	1	1	2	2
MIMAT0000533	mmu-miR-26a-5p	Hsd11b1	15483	ENSMUSG00000016194	0	1	1	2	2
MIMAT0000533	mmu-miR-26a-5p	Hspa13	110920	ENSMUSG00000032932	0	1	1	2	2
MIMAT0000533	mmu-miR-26a-5p	Huwe1	59026	ENSMUSG00000025261	0	1	1	2	2
MIMAT0000533	mmu-miR-26a-5p	Impad1	242291	ENSMUSG00000066324	0	1	1	2	2
MIMAT0000533	mmu-miR-26a-5p	Ipo9	226432	ENSMUSG00000041879	0	1	1	2	2
MIMAT0000533	mmu-miR-26a-5p	Itgb1	16412	ENSMUSG00000025809	0	1	1	2	2
MIMAT0000533	mmu-miR-26a-5p	Itsn2	20403	ENSMUSG00000020640	0	1	1	2	2
MIMAT0000533	mmu-miR-26a-5p	Jagn1	67767	ENSMUSG00000051256	0	1	1	2	2
MIMAT0000533	mmu-miR-26a-5p	Jarid2	16468	ENSMUSG00000038518	0	1	1	2	2
MIMAT0000533	mmu-miR-26a-5p	Kalrn	545156	ENSMUSG00000061751	0	1	1	2	2
MIMAT0000533	mmu-miR-26a-5p	Kbtbd2	210973	ENSMUSG00000059486	0	1	1	2	2
MIMAT0000533	mmu-miR-26a-5p	Kcnh1	16510	ENSMUSG00000058248	0	1	1	2	2
MIMAT0000533	mmu-miR-26a-5p	Kcnh7	170738	ENSMUSG00000059742	0	1	1	2	2
MIMAT0000533	mmu-miR-26a-5p	Kcnj2	16518	ENSMUSG00000041695	0	1	1	2	2
MIMAT0000533	mmu-miR-26a-5p	Kcnk1	16525	ENSMUSG00000033998	0	1	1	2	2
MIMAT0000533	mmu-miR-26a-5p	Kctd7	212919	ENSMUSG00000034110	0	1	1	2	2
MIMAT0000533	mmu-miR-26a-5p	Kdelr2	66913	ENSMUSG00000079111	0	1	1	2	2
MIMAT0000533	mmu-miR-26a-5p	Kif3b	16569	ENSMUSG00000027475	0	1	1	2	2
MIMAT0000533	mmu-miR-26a-5p	Kitl	17311	ENSMUSG00000019966	0	1	1	2	2
MIMAT0000533	mmu-miR-26a-5p	Klf13	50794	ENSMUSG00000052040	0	1	1	2	2
MIMAT0000533	mmu-miR-26a-5p	Klhl5	71778	ENSMUSG00000054920	0	1	1	2	2
MIMAT0000533	mmu-miR-26a-5p	Kpna4	16649	ENSMUSG00000027782	0	1	1	2	2
MIMAT0000533	mmu-miR-26a-5p	Kpnb1	16211	ENSMUSG00000001440	0	1	1	2	2
MIMAT0000533	mmu-miR-26a-5p	L1cam	16728	ENSMUSG00000031391	0	1	1	2	2
MIMAT0000533	mmu-miR-26a-5p	Lace1	215951	ENSMUSG00000038302	0	1	1	2	2
MIMAT0000533	mmu-miR-26a-5p	Laptm4a	17775	ENSMUSG00000020585	0	1	1	2	2
MIMAT0000533	mmu-miR-26a-5p	Leng8	232798	ENSMUSG00000035545	0	1	1	2	2
MIMAT0000533	mmu-miR-26a-5p	Lhfpl4	269788	ENSMUSG00000042873	0	1	1	2	2
MIMAT0000533	mmu-miR-26a-5p	Lman1	70361	ENSMUSG00000041891	0	1	1	2	2
MIMAT0000533	mmu-miR-26a-5p	Lmbrd1	68421	ENSMUSG00000073725	0	1	1	2	2
MIMAT0000533	mmu-miR-26a-5p	Lnpep	240028	ENSMUSG00000023845	0	1	1	2	2
MIMAT0000533	mmu-miR-26a-5p	Lonrf3	74365	ENSMUSG00000016239	0	1	1	2	2
MIMAT0000533	mmu-miR-26a-5p	Lrrc58	320184	ENSMUSG00000034158	0	1	1	2	2
MIMAT0000533	mmu-miR-26a-5p	Lrrn3	16981	ENSMUSG00000036295	0	1	1	2	2
MIMAT0000533	mmu-miR-26a-5p	Lrrtm1	74342	ENSMUSG00000060780	0	1	1	2	2
MIMAT0000533	mmu-miR-26a-5p	Lsamp	268890	ENSMUSG00000061080	0	1	1	2	2
MIMAT0000533	mmu-miR-26a-5p	Luzp1	269593	ENSMUSG00000001089	0	1	1	2	2
MIMAT0000533	mmu-miR-26a-5p	Lysmd4	75099	ENSMUSG00000043831	0	1	1	2	2
MIMAT0000533	mmu-miR-26a-5p	Macf1	11426	ENSMUSG00000028649	0	1	1	2	2
MIMAT0000533	mmu-miR-26a-5p	Maml2	270118	ENSMUSG00000031925	0	1	1	2	2
MIMAT0000533	mmu-miR-26a-5p	Map2k4	26398	ENSMUSG00000033352	0	1	1	2	2
MIMAT0000533	mmu-miR-26a-5p	Mapk9	26420	ENSMUSG00000020366	0	1	1	2	2
MIMAT0000533	mmu-miR-26a-5p	Marcksl1	17357	ENSMUSG00000047945	0	1	1	2	2
MIMAT0000533	mmu-miR-26a-5p	Mat2a	232087	ENSMUSG00000053907	0	1	1	2	2
MIMAT0000533	mmu-miR-26a-5p	Mdn1	100019	ENSMUSG00000058006	0	1	1	2	2
MIMAT0000533	mmu-miR-26a-5p	Mef2c	17260	ENSMUSG00000005583	0	1	1	2	2
MIMAT0000533	mmu-miR-26a-5p	Megf9	230316	ENSMUSG00000039270	0	1	1	2	2
MIMAT0000533	mmu-miR-26a-5p	Mesdc2	67943	ENSMUSG00000038503	0	1	1	2	2
MIMAT0000533	mmu-miR-26a-5p	Mgat4a	269181	ENSMUSG00000026110	0	1	1	2	2
MIMAT0000533	mmu-miR-26a-5p	Mlf2	30853	ENSMUSG00000030120	0	1	1	2	2
MIMAT0000533	mmu-miR-26a-5p	Mllt11	56772	ENSMUSG00000053192	0	1	1	2	2
MIMAT0000533	mmu-miR-26a-5p	Mmp16	17389	ENSMUSG00000028226	0	1	1	2	2
MIMAT0000533	mmu-miR-26a-5p	Mrfap1	67568	ENSMUSG00000055302	0	1	1	2	2
MIMAT0000533	mmu-miR-26a-5p	Mtmr1	53332	ENSMUSG00000015214	0	1	1	2	2
MIMAT0000533	mmu-miR-26a-5p	Mtx2	53375	ENSMUSG00000027099	0	1	1	2	2
MIMAT0000533	mmu-miR-26a-5p	Mysm1	320713	ENSMUSG00000062627	0	1	1	2	2
MIMAT0000533	mmu-miR-26a-5p	N4bp2	333789	ENSMUSG00000037795	0	1	1	2	2
MIMAT0000533	mmu-miR-26a-5p	N4bp2l2	381695	ENSMUSG00000029655	0	1	1	2	2
MIMAT0000533	mmu-miR-26a-5p	Nacc2	67991	ENSMUSG00000026932	0	1	1	2	2
MIMAT0000533	mmu-miR-26a-5p	Ncan	13004	ENSMUSG00000002341	0	1	1	2	2
MIMAT0000533	mmu-miR-26a-5p	Ndfip2	76273	ENSMUSG00000053253	0	1	1	2	2
MIMAT0000533	mmu-miR-26a-5p	Nfix	18032	ENSMUSG00000001911	0	1	1	2	2
MIMAT0000533	mmu-miR-26a-5p	Nol4	319211	ENSMUSG00000041923	0	1	1	2	2
MIMAT0000533	mmu-miR-26a-5p	Npat	244879	ENSMUSG00000033054	0	1	1	2	2
MIMAT0000533	mmu-miR-26a-5p	Nrarp	67122	ENSMUSG00000078202	0	1	1	2	2
MIMAT0000533	mmu-miR-26a-5p	Nrsn1	22360	ENSMUSG00000048978	0	1	1	2	2
MIMAT0000533	mmu-miR-26a-5p	Nts	67405	ENSMUSG00000019890	0	1	1	2	2
MIMAT0000533	mmu-miR-26a-5p	Nudcd3	209586	ENSMUSG00000053838	0	1	1	2	2
MIMAT0000533	mmu-miR-26a-5p	Nudt11	58242	ENSMUSG00000073295	0	1	1	2	2
MIMAT0000533	mmu-miR-26a-5p	Nudt19	110959	ENSMUSG00000034875	0	1	1	2	2
MIMAT0000533	mmu-miR-26a-5p	Osbpl2	228983	ENSMUSG00000039050	0	1	1	2	2
MIMAT0000533	mmu-miR-26a-5p	Osbpl8	237542	ENSMUSG00000020189	0	1	1	2	2
MIMAT0000533	mmu-miR-26a-5p	Otud1	71198	ENSMUSG00000043415	0	1	1	2	2
MIMAT0000533	mmu-miR-26a-5p	Parp14	547253	ENSMUSG00000034422	0	1	1	2	2
MIMAT0000533	mmu-miR-26a-5p	Patz1	56218	ENSMUSG00000020453	0	1	1	2	2
MIMAT0000533	mmu-miR-26a-5p	Pcdh20	219257	ENSMUSG00000050505	0	1	1	2	2
MIMAT0000533	mmu-miR-26a-5p	Pcmt1	18537	ENSMUSG00000019795	0	1	1	2	2
MIMAT0000533	mmu-miR-26a-5p	Pcnx	54604	ENSMUSG00000021140	0	1	1	2	2
MIMAT0000533	mmu-miR-26a-5p	Pgam5	72542	ENSMUSG00000029500	0	1	1	2	2
MIMAT0000533	mmu-miR-26a-5p	Pgr	18667	ENSMUSG00000031870	0	1	1	2	2
MIMAT0000533	mmu-miR-26a-5p	Pgrmc2	70804	ENSMUSG00000049940	0	1	1	2	2
MIMAT0000533	mmu-miR-26a-5p	Phf6	70998	ENSMUSG00000025626	0	1	1	2	2
MIMAT0000533	mmu-miR-26a-5p	Pigm	67556	ENSMUSG00000050229	0	1	1	2	2
MIMAT0000533	mmu-miR-26a-5p	Pik3r3	18710	ENSMUSG00000028698	0	1	1	2	2
MIMAT0000533	mmu-miR-26a-5p	Plp1	18823	ENSMUSG00000031425	0	1	1	2	2
MIMAT0000533	mmu-miR-26a-5p	Pnrc1	108767	ENSMUSG00000040128	0	1	1	2	2
MIMAT0000533	mmu-miR-26a-5p	Polb	18970	ENSMUSG00000031536	0	1	1	2	2
MIMAT0000533	mmu-miR-26a-5p	Pom121	107939	ENSMUSG00000053293	0	1	1	2	2
MIMAT0000533	mmu-miR-26a-5p	Ppig	228005	ENSMUSG00000042133	0	1	1	2	2
MIMAT0000533	mmu-miR-26a-5p	Ppp1r9a	243725	ENSMUSG00000032827	0	1	1	2	2
MIMAT0000533	mmu-miR-26a-5p	Ppp1r9b	217124	ENSMUSG00000038976	0	1	1	2	2
MIMAT0000533	mmu-miR-26a-5p	Ppp3r1	19058	ENSMUSG00000033953	0	1	1	2	2
MIMAT0000533	mmu-miR-26a-5p	Psip1	101739	ENSMUSG00000028484	0	1	1	2	2
MIMAT0000533	mmu-miR-26a-5p	Ptprd	19266	ENSMUSG00000028399	0	1	1	2	2
MIMAT0000533	mmu-miR-26a-5p	Ptprg	19270	ENSMUSG00000021745	0	1	1	2	2
MIMAT0000533	mmu-miR-26a-5p	Purg	75029	ENSMUSG00000049184	0	1	1	2	2
MIMAT0000533	mmu-miR-26a-5p	Qk	19317	ENSMUSG00000062078	0	1	1	2	2
MIMAT0000533	mmu-miR-26a-5p	Ralgps1	241308	ENSMUSG00000038831	0	1	1	2	2
MIMAT0000533	mmu-miR-26a-5p	Rapgef6	192786	ENSMUSG00000037533	0	1	1	2	2
MIMAT0000533	mmu-miR-26a-5p	Rdh13	108841	ENSMUSG00000008435	0	1	1	2	2
MIMAT0000533	mmu-miR-26a-5p	Rhobtb3	73296	ENSMUSG00000021589	0	1	1	2	2
MIMAT0000533	mmu-miR-26a-5p	Rhoq	104215	ENSMUSG00000024143	0	1	1	2	2
MIMAT0000533	mmu-miR-26a-5p	Rnf138	56515	ENSMUSG00000024317	0	1	1	2	2
MIMAT0000533	mmu-miR-26a-5p	Rnf141	67150	ENSMUSG00000030788	0	1	1	2	2
MIMAT0000533	mmu-miR-26a-5p	Rnf187	108660	ENSMUSG00000020496	0	1	1	2	2
MIMAT0000533	mmu-miR-26a-5p	Rnf216	108086	ENSMUSG00000045078	0	1	1	2	2
MIMAT0000533	mmu-miR-26a-5p	Rragc	54170	ENSMUSG00000028646	0	1	1	2	2
MIMAT0000533	mmu-miR-26a-5p	Rragd	52187	ENSMUSG00000028278	0	1	1	2	2
MIMAT0000533	mmu-miR-26a-5p	Sall1	58198	ENSMUSG00000031665	0	1	1	2	2
MIMAT0000533	mmu-miR-26a-5p	Sbno1	243272	ENSMUSG00000038095	0	1	1	2	2
MIMAT0000533	mmu-miR-26a-5p	Scamp3	24045	ENSMUSG00000028049	0	1	1	2	2
MIMAT0000533	mmu-miR-26a-5p	Scamp5	56807	ENSMUSG00000040722	0	1	1	2	2
MIMAT0000533	mmu-miR-26a-5p	Scrn1	69938	ENSMUSG00000019124	0	1	1	2	2
MIMAT0000533	mmu-miR-26a-5p	Sdc2	15529	ENSMUSG00000022261	0	1	1	2	2
MIMAT0000533	mmu-miR-26a-5p	Sec63	140740	ENSMUSG00000019802	0	1	1	2	2
MIMAT0000533	mmu-miR-26a-5p	Sema6a	20358	ENSMUSG00000019647	0	1	1	2	2
MIMAT0000533	mmu-miR-26a-5p	Sema6d	214968	ENSMUSG00000027200	0	1	1	2	2
MIMAT0000533	mmu-miR-26a-5p	2025-09-02	18000	ENSMUSG00000026276	0	1	1	2	2
MIMAT0000533	mmu-miR-26a-5p	Serinc1	56442	ENSMUSG00000019877	0	1	1	2	2
MIMAT0000533	mmu-miR-26a-5p	Serinc3	26943	ENSMUSG00000017707	0	1	1	2	2
MIMAT0000533	mmu-miR-26a-5p	Serpinf1	20317	ENSMUSG00000000753	0	1	1	2	2
MIMAT0000533	mmu-miR-26a-5p	Sestd1	228071	ENSMUSG00000042272	0	1	1	2	2
MIMAT0000533	mmu-miR-26a-5p	Sgpp1	81535	ENSMUSG00000021054	0	1	1	2	2
MIMAT0000533	mmu-miR-26a-5p	Sgtb	218544	ENSMUSG00000042743	0	1	1	2	2
MIMAT0000533	mmu-miR-26a-5p	Sh3d19	27059	ENSMUSG00000028082	0	1	1	2	2
MIMAT0000533	mmu-miR-26a-5p	Sh3pxd2b	268396	ENSMUSG00000040711	0	1	1	2	2
MIMAT0000533	mmu-miR-26a-5p	Shc4	271849	ENSMUSG00000035109	0	1	1	2	2
MIMAT0000533	mmu-miR-26a-5p	Slc16a7	20503	ENSMUSG00000020102	0	1	1	2	2
MIMAT0000533	mmu-miR-26a-5p	Slc19a2	116914	ENSMUSG00000040918	0	1	1	2	2
MIMAT0000533	mmu-miR-26a-5p	Slc1a1	20510	ENSMUSG00000024935	0	1	1	2	2
MIMAT0000533	mmu-miR-26a-5p	Slc23a2	54338	ENSMUSG00000027340	0	1	1	2	2
MIMAT0000533	mmu-miR-26a-5p	Slc24a2	76376	ENSMUSG00000037996	0	1	1	2	2
MIMAT0000533	mmu-miR-26a-5p	Slc25a46	67453	ENSMUSG00000024259	0	1	1	2	2
MIMAT0000533	mmu-miR-26a-5p	Slc2a13	239606	ENSMUSG00000036298	0	1	1	2	2
MIMAT0000533	mmu-miR-26a-5p	Slc30a1	22782	ENSMUSG00000037434	0	2	1	2	2
MIMAT0000533	mmu-miR-26a-5p	Slc36a1	215335	ENSMUSG00000020261	0	1	1	2	2
MIMAT0000533	mmu-miR-26a-5p	Slc38a2	67760	ENSMUSG00000022462	0	1	1	2	2
MIMAT0000533	mmu-miR-26a-5p	Slc4a8	59033	ENSMUSG00000023032	0	1	1	2	2
MIMAT0000533	mmu-miR-26a-5p	Slc7a1	11987	ENSMUSG00000041313	0	3	1	2	2
MIMAT0000533	mmu-miR-26a-5p	Slc9a2	226999	ENSMUSG00000026062	0	1	1	2	2
MIMAT0000533	mmu-miR-26a-5p	Snhg11	319317	ENSMUSG00000044349	0	1	1	2	2
MIMAT0000533	mmu-miR-26a-5p	Socs6	54607	ENSMUSG00000056153	0	1	1	2	2
MIMAT0000533	mmu-miR-26a-5p	Socs7	192157	ENSMUSG00000038485	0	1	1	2	2
MIMAT0000533	mmu-miR-26a-5p	Sos1	20662	ENSMUSG00000024241	0	1	1	2	2
MIMAT0000533	mmu-miR-26a-5p	Sox6	20679	ENSMUSG00000051910	0	1	1	2	2
MIMAT0000533	mmu-miR-26a-5p	Spast	50850	ENSMUSG00000024068	0	1	1	2	2
MIMAT0000533	mmu-miR-26a-5p	Spock2	94214	ENSMUSG00000058297	0	1	1	2	2
MIMAT0000533	mmu-miR-26a-5p	Spred3	101809	ENSMUSG00000037239	0	1	1	2	2
MIMAT0000533	mmu-miR-26a-5p	Srprb	20818	ENSMUSG00000032553	0	1	1	2	2
MIMAT0000533	mmu-miR-26a-5p	Ssfa2	70599	ENSMUSG00000027007	0	1	1	2	2
MIMAT0000533	mmu-miR-26a-5p	Sst	20604	ENSMUSG00000004366	0	1	1	2	2
MIMAT0000533	mmu-miR-26a-5p	St8sia4	20452	ENSMUSG00000040710	0	1	1	2	2
MIMAT0000533	mmu-miR-26a-5p	Stag1	20842	ENSMUSG00000037286	0	1	1	2	2
MIMAT0000533	mmu-miR-26a-5p	Stk39	53416	ENSMUSG00000027030	0	1	1	2	2
MIMAT0000533	mmu-miR-26a-5p	Stradb	227154	ENSMUSG00000026027	0	1	1	2	2
MIMAT0000533	mmu-miR-26a-5p	Strbp	20744	ENSMUSG00000026915	0	1	1	2	2
MIMAT0000533	mmu-miR-26a-5p	Synj1	104015	ENSMUSG00000022973	0	1	1	2	2
MIMAT0000533	mmu-miR-26a-5p	Syt2	20980	ENSMUSG00000026452	0	1	1	2	2
MIMAT0000533	mmu-miR-26a-5p	Tanc2	77097	ENSMUSG00000053580	0	1	1	2	2
MIMAT0000533	mmu-miR-26a-5p	Taok1	216965	ENSMUSG00000017291	0	1	1	2	2
MIMAT0000533	mmu-miR-26a-5p	Tbc1d12	209478	ENSMUSG00000048720	0	1	1	2	2
MIMAT0000533	mmu-miR-26a-5p	Tbc1d23	67581	ENSMUSG00000022749	0	1	1	2	2
MIMAT0000533	mmu-miR-26a-5p	Tbc1d30	74694	ENSMUSG00000052302	0	1	1	2	2
MIMAT0000533	mmu-miR-26a-5p	Tbr1	21375	ENSMUSG00000035033	0	1	1	2	2
MIMAT0000533	mmu-miR-26a-5p	Tcf4	21413	ENSMUSG00000053477	0	1	1	2	2
MIMAT0000533	mmu-miR-26a-5p	Thnsl1	208967	ENSMUSG00000048550	0	1	1	2	2
MIMAT0000533	mmu-miR-26a-5p	Thsd7b	210417	ENSMUSG00000042581	0	1	1	2	2
MIMAT0000533	mmu-miR-26a-5p	Tmem135	72759	ENSMUSG00000039428	0	1	1	2	2
MIMAT0000533	mmu-miR-26a-5p	Tmem136	235300	ENSMUSG00000048503	0	1	1	2	2
MIMAT0000533	mmu-miR-26a-5p	Tmem164	209497	ENSMUSG00000047045	0	1	1	2	2
MIMAT0000533	mmu-miR-26a-5p	Tmem184b	223693	ENSMUSG00000009035	0	1	1	2	2
MIMAT0000533	mmu-miR-26a-5p	Tmem30a	69981	ENSMUSG00000032328	0	1	1	2	2
MIMAT0000533	mmu-miR-26a-5p	Tmem43	74122	ENSMUSG00000030095	0	1	1	2	2
MIMAT0000533	mmu-miR-26a-5p	Tmem87b	72477	ENSMUSG00000014353	0	1	1	2	2
MIMAT0000533	mmu-miR-26a-5p	Tmf1	232286	ENSMUSG00000030059	0	1	1	2	2
MIMAT0000533	mmu-miR-26a-5p	Tmod1	21916	ENSMUSG00000028328	0	1	1	2	2
MIMAT0000533	mmu-miR-26a-5p	Tmod2	50876	ENSMUSG00000032186	0	1	1	2	2
MIMAT0000533	mmu-miR-26a-5p	Tnfrsf21	94185	ENSMUSG00000023915	0	1	1	2	2
MIMAT0000533	mmu-miR-26a-5p	Tnks2	74493	ENSMUSG00000024811	0	1	1	2	2
MIMAT0000533	mmu-miR-26a-5p	Tnpo1	238799	ENSMUSG00000009470	0	1	1	2	2
MIMAT0000533	mmu-miR-26a-5p	Tnrc6a	233833	ENSMUSG00000052707	0	1	1	2	2
MIMAT0000533	mmu-miR-26a-5p	Tnrc6c	217351	ENSMUSG00000025571	0	1	1	2	2
MIMAT0000533	mmu-miR-26a-5p	Tob1	22057	ENSMUSG00000037573	0	1	1	2	2
MIMAT0000533	mmu-miR-26a-5p	Tomm40	53333	ENSMUSG00000002984	0	1	1	2	2
MIMAT0000533	mmu-miR-26a-5p	Tpd52	21985	ENSMUSG00000027506	0	1	1	2	2
MIMAT0000533	mmu-miR-26a-5p	Trak1	67095	ENSMUSG00000032536	0	1	1	2	2
MIMAT0000533	mmu-miR-26a-5p	Trp53inp1	60599	ENSMUSG00000028211	0	1	1	2	2
MIMAT0000533	mmu-miR-26a-5p	Trpc3	22065	ENSMUSG00000027716	0	1	1	2	2
MIMAT0000533	mmu-miR-26a-5p	Tspan12	269831	ENSMUSG00000029669	0	1	1	2	2
MIMAT0000533	mmu-miR-26a-5p	Tspan2	70747	ENSMUSG00000027858	0	1	1	2	2
MIMAT0000533	mmu-miR-26a-5p	Ttc14	67120	ENSMUSG00000027677	0	1	1	2	2
MIMAT0000533	mmu-miR-26a-5p	Ttpal	76080	ENSMUSG00000017679	0	1	1	2	2
MIMAT0000533	mmu-miR-26a-5p	Tulp3	22158	ENSMUSG00000001521	0	1	1	2	2
MIMAT0000533	mmu-miR-26a-5p	Txnrd3	232223	ENSMUSG00000000811	0	1	1	2	2
MIMAT0000533	mmu-miR-26a-5p	Ube2k	53323	ENSMUSG00000029203	0	1	1	2	2
MIMAT0000533	mmu-miR-26a-5p	Ube2l3	22195	ENSMUSG00000038965	0	1	1	2	2
MIMAT0000533	mmu-miR-26a-5p	Ube2q1	70093	ENSMUSG00000042572	0	1	1	2	2
MIMAT0000533	mmu-miR-26a-5p	Ubn1	170644	ENSMUSG00000039473	0	1	1	2	2
MIMAT0000533	mmu-miR-26a-5p	Ubr3	68795	ENSMUSG00000044308	0	1	1	2	2
MIMAT0000533	mmu-miR-26a-5p	Ulk1	22241	ENSMUSG00000029512	0	1	1	2	2
MIMAT0000533	mmu-miR-26a-5p	Usp22	216825	ENSMUSG00000042506	0	1	1	2	2
MIMAT0000533	mmu-miR-26a-5p	Usp25	30940	ENSMUSG00000022867	0	1	1	2	2
MIMAT0000533	mmu-miR-26a-5p	Usp33	170822	ENSMUSG00000025437	0	1	1	2	2
MIMAT0000533	mmu-miR-26a-5p	Usp40	227334	ENSMUSG00000005501	0	1	1	2	2
MIMAT0000533	mmu-miR-26a-5p	Vbp1	22327	ENSMUSG00000031197	0	1	1	2	2
MIMAT0000533	mmu-miR-26a-5p	Vps26a	30930	ENSMUSG00000020078	0	1	1	2	2
MIMAT0000533	mmu-miR-26a-5p	Vps37a	52348	ENSMUSG00000031600	0	1	1	2	2
MIMAT0000533	mmu-miR-26a-5p	Wasf2	242687	ENSMUSG00000028868	0	1	1	2	2
MIMAT0000533	mmu-miR-26a-5p	Wdr37	207615	ENSMUSG00000021147	0	1	1	2	2
MIMAT0000533	mmu-miR-26a-5p	Wdr92	103784	ENSMUSG00000078970	0	1	1	2	2
MIMAT0000533	mmu-miR-26a-5p	Wnk1	232341	ENSMUSG00000045962	0	1	1	2	2
MIMAT0000533	mmu-miR-26a-5p	Wwtr1	97064	ENSMUSG00000027803	0	1	1	2	2
MIMAT0000533	mmu-miR-26a-5p	Ypel1	106369	ENSMUSG00000022773	0	1	1	2	2
MIMAT0000533	mmu-miR-26a-5p	Ythdf3	229096	ENSMUSG00000047213	0	1	1	2	2
MIMAT0000533	mmu-miR-26a-5p	Ywhae	22627	ENSMUSG00000020849	0	1	1	2	2
MIMAT0000533	mmu-miR-26a-5p	Zdbf2	73884	ENSMUSG00000027520	0	1	1	2	2
MIMAT0000533	mmu-miR-26a-5p	Zdhhc6	66980	ENSMUSG00000024982	0	1	1	2	2
MIMAT0000533	mmu-miR-26a-5p	Zeb2	24136	ENSMUSG00000026872	0	1	1	2	2
MIMAT0000533	mmu-miR-26a-5p	Zfp40	22700	ENSMUSG00000002617	0	1	1	2	2
MIMAT0000533	mmu-miR-26a-5p	Zfp608	269023	ENSMUSG00000052713	0	1	1	2	2
MIMAT0000533	mmu-miR-26a-5p	Zic2	22772	ENSMUSG00000061524	0	1	1	2	2
MIMAT0000533	mmu-miR-26a-5p	Zik1	22775	ENSMUSG00000030393	0	1	1	2	2
MIMAT0000533	mmu-miR-26a-5p	Zkscan1	74570	ENSMUSG00000029729	0	1	1	2	2
MIMAT0000533	mmu-miR-26a-5p	Zmym4	67785	ENSMUSG00000042446	0	1	1	2	2
MIMAT0000533	mmu-miR-26a-5p	Zranb2	53861	ENSMUSG00000028180	0	1	1	2	2
CUSTOM	mmu-miR-1a-3p	Hand2	15111	ENSMUSG00000038193	0	0	1	1	1
CUSTOM	mmu-miR-1a-3p	Hdac4	208727	ENSMUSG00000026313	0	0	1	1	1
CUSTOM	mmu-miR-1a-3p	Hdac4		ENSMUSG00000073617	0	0	1	1	1
CUSTOM	mmu-miR-1a-3p	Igf1	16000	ENSMUSG00000020053	0	0	1	1	1
CUSTOM	mmu-miR-1a-3p	Tmsb4x	19241	ENSMUSG00000049775	0	0	2	1	1
CUSTOM	mmu-miR-1a-3p	Twf1	19230	ENSMUSG00000022451	0	0	1	1	1
CUSTOM	mmu-miR-1a-3p	Twf1	233637	ENSMUSG00000022451	0	0	1	1	1
CUSTOM	mmu-miR-1a-3p	Twf2	23999	ENSMUSG00000023277	0	0	2	1	1
MIMAT0000123	mmu-miR-1a-3p	Acta1	11459	ENSMUSG00000031972	0	1	0	1	1
MIMAT0000123	mmu-miR-1a-3p	Adar	56417	ENSMUSG00000027951	0	1	0	1	1
MIMAT0000123	mmu-miR-1a-3p	Anxa5	11747	ENSMUSG00000027712	0	1	0	1	1
MIMAT0000123	mmu-miR-1a-3p	Calm1	12314	ENSMUSG00000001175	1	0	0	1	1
MIMAT0000123	mmu-miR-1a-3p	Calm1	12315	ENSMUSG00000001175	1	0	0	1	1
MIMAT0000123	mmu-miR-1a-3p	Calm2	12313	ENSMUSG00000036438	1	0	0	1	1
MIMAT0000123	mmu-miR-1a-3p	Calm2	12315	ENSMUSG00000036438	1	0	0	1	1
MIMAT0000123	mmu-miR-1a-3p	Clcn3	12725	ENSMUSG00000004319	0	1	0	1	1
MIMAT0000123	mmu-miR-1a-3p	Cpeb1	12877	ENSMUSG00000025586	0	1	0	1	1
MIMAT0000123	mmu-miR-1a-3p	Ets1	23871	ENSMUSG00000032035	0	1	0	1	1
MIMAT0000123	mmu-miR-1a-3p	Fn1	14268	ENSMUSG00000026193	0	1	0	1	1
MIMAT0000123	mmu-miR-1a-3p	Fzd7	14369	ENSMUSG00000041075	0	1	0	1	1
MIMAT0000123	mmu-miR-1a-3p	Gata4	14463	ENSMUSG00000021944	0	1	0	1	1
MIMAT0000123	mmu-miR-1a-3p	Hdac4		ENSMUSG00000073617	2	0	0	1	1
MIMAT0000123	mmu-miR-1a-3p	Hes1	15205	ENSMUSG00000022528	0	1	0	1	1
MIMAT0000123	mmu-miR-1a-3p	Hspa1b	15511	ENSMUSG00000090877	0	1	0	1	1
MIMAT0000123	mmu-miR-1a-3p	Hspd1	15510	ENSMUSG00000025980	0	1	0	1	1
MIMAT0000123	mmu-miR-1a-3p	Igf1	16000	ENSMUSG00000020053	0	1	0	1	1
MIMAT0000123	mmu-miR-1a-3p	Igf1r	16001	ENSMUSG00000005533	0	1	0	1	1
MIMAT0000123	mmu-miR-1a-3p	Klf4	16600	ENSMUSG00000003032	0	1	0	1	1
MIMAT0000123	mmu-miR-1a-3p	Map4k3	225028	ENSMUSG00000024242	0	1	0	1	1
MIMAT0000123	mmu-miR-1a-3p	Meox2	17286	ENSMUSG00000036144	0	1	0	1	1
MIMAT0000123	mmu-miR-1a-3p	Mkl1	223701	ENSMUSG00000042292	0	1	0	1	1
MIMAT0000123	mmu-miR-1a-3p	Mup10	100039008	ENSMUSG00000078680	0	1	0	1	1
MIMAT0000123	mmu-miR-1a-3p	Mup11	100039028	ENSMUSG00000073834	0	1	0	1	1
MIMAT0000123	mmu-miR-1a-3p	Mup12	100039054	ENSMUSG00000094793	0	1	0	1	1
MIMAT0000123	mmu-miR-1a-3p	Mup14	100039116	ENSMUSG00000073830	0	1	0	1	1
MIMAT0000123	mmu-miR-1a-3p	Mup14	100039116	ENSMUSG00000106700	0	1	0	1	1
MIMAT0000123	mmu-miR-1a-3p	Mup17	100039206	ENSMUSG00000096688	0	1	0	1	1
MIMAT0000123	mmu-miR-1a-3p	Mup19	100189605	ENSMUSG00000078673	0	1	0	1	1
MIMAT0000123	mmu-miR-1a-3p	Myh6	17888	ENSMUSG00000040752	0	1	0	1	1
MIMAT0000123	mmu-miR-1a-3p	Myocd	214384	ENSMUSG00000020542	0	1	0	1	1
MIMAT0000123	mmu-miR-1a-3p	Nfat5	54446	ENSMUSG00000003847	0	1	0	1	1
MIMAT0000123	mmu-miR-1a-3p	Nppa	230899	ENSMUSG00000041616	0	1	0	1	1
MIMAT0000123	mmu-miR-1a-3p	Pax3	18505	ENSMUSG00000004872	0	4	0	1	1
MIMAT0000123	mmu-miR-1a-3p	Pax7	18509	ENSMUSG00000028736	0	1	0	1	1
MIMAT0000123	mmu-miR-1a-3p	Pola1	18968	ENSMUSG00000006678	0	1	0	1	1
MIMAT0000123	mmu-miR-1a-3p	Rarb	218772	ENSMUSG00000017491	0	1	0	1	1
MIMAT0000123	mmu-miR-1a-3p	Rasa1	218397	ENSMUSG00000021549	0	1	0	1	1
MIMAT0000123	mmu-miR-1a-3p	Rheb	19744	ENSMUSG00000028945	0	1	0	1	1
MIMAT0000123	mmu-miR-1a-3p	Rnf170	77733	ENSMUSG00000013878	0	1	0	1	1
MIMAT0000123	mmu-miR-1a-3p	Rps6	20104	ENSMUSG00000028495	0	1	0	1	1
MIMAT0000123	mmu-miR-1a-3p	Sh3bgrl	56726	ENSMUSG00000031246	0	1	0	1	1
MIMAT0000123	mmu-miR-1a-3p	Smarcb1	20587	ENSMUSG00000000902	0	1	0	1	1
MIMAT0000123	mmu-miR-1a-3p	Smarcd2	83796	ENSMUSG00000078619	0	1	0	1	1
MIMAT0000123	mmu-miR-1a-3p	Srf	20807	ENSMUSG00000015605	0	1	0	1	1
MIMAT0000123	mmu-miR-1a-3p	Tgoln1	22134	ENSMUSG00000056429	0	1	0	1	1
MIMAT0000123	mmu-miR-1a-3p	Tlx2	21909	ENSMUSG00000068327	0	1	0	1	1
MIMAT0000123	mmu-miR-1a-3p	Tmsb4x	19241	ENSMUSG00000049775	1	0	0	1	1
MIMAT0000123	mmu-miR-1a-3p	Ucp2	22228	ENSMUSG00000033685	0	1	0	1	1
MIMAT0000130	mmu-miR-30b-5p	Aicda	11628	ENSMUSG00000040627	0	1	0	1	1
MIMAT0000130	mmu-miR-30b-5p	Amer1	72345	ENSMUSG00000050332	0	1	0	1	1
MIMAT0000130	mmu-miR-30b-5p	Camk4	12326	ENSMUSG00000038128	0	1	0	1	1
MIMAT0000130	mmu-miR-30b-5p	Cd300a	217303	ENSMUSG00000034652	0	2	0	1	1
MIMAT0000130	mmu-miR-30b-5p	Cdk13	69562	ENSMUSG00000041297	0	1	0	1	1
MIMAT0000130	mmu-miR-30b-5p	Cep170b	217882	ENSMUSG00000072825	0	3	0	1	1
MIMAT0000130	mmu-miR-30b-5p	Csf1	12977	ENSMUSG00000014599	0	1	0	1	1
MIMAT0000130	mmu-miR-30b-5p	Dpy19l1	244745	ENSMUSG00000043067	0	1	0	1	1
MIMAT0000130	mmu-miR-30b-5p	Eno2	13807	ENSMUSG00000004267	0	1	0	1	1
MIMAT0000130	mmu-miR-30b-5p	Fam227a	75729	ENSMUSG00000042564	0	1	0	1	1
MIMAT0000130	mmu-miR-30b-5p	Gskip	66787	ENSMUSG00000044715	0	1	0	1	1
MIMAT0000130	mmu-miR-30b-5p	Hoxb3	15410	ENSMUSG00000048763	0	1	0	1	1
MIMAT0000130	mmu-miR-30b-5p	Ice2	93697	ENSMUSG00000032235	0	1	0	1	1
MIMAT0000130	mmu-miR-30b-5p	Il18r1	16182	ENSMUSG00000026070	0	2	0	1	1
MIMAT0000130	mmu-miR-30b-5p	Ing1	26356	ENSMUSG00000045969	0	1	0	1	1
MIMAT0000130	mmu-miR-30b-5p	Ints12	71793	ENSMUSG00000028016	0	1	0	1	1
MIMAT0000130	mmu-miR-30b-5p	Lpar3	65086	ENSMUSG00000036832	0	2	0	1	1
MIMAT0000130	mmu-miR-30b-5p	Mesdc2	67943	ENSMUSG00000038503	0	1	0	1	1
MIMAT0000130	mmu-miR-30b-5p	Mgea5	76055	ENSMUSG00000025220	0	1	0	1	1
MIMAT0000130	mmu-miR-30b-5p	Nfatc3	18021	ENSMUSG00000031902	0	1	0	1	1
MIMAT0000130	mmu-miR-30b-5p	Pgr	18667	ENSMUSG00000031870	0	1	0	1	1
MIMAT0000130	mmu-miR-30b-5p	Pigh	110417	ENSMUSG00000021120	0	1	0	1	1
MIMAT0000130	mmu-miR-30b-5p	Ptrhd1	69709	ENSMUSG00000096199	0	1	0	1	1
MIMAT0000130	mmu-miR-30b-5p	Reep4	72549	ENSMUSG00000033589	0	2	0	1	1
MIMAT0000130	mmu-miR-30b-5p	Rrad	56437	ENSMUSG00000031880	0	1	0	1	1
MIMAT0000130	mmu-miR-30b-5p	Serpine1	18787	ENSMUSG00000037411	0	1	0	1	1
MIMAT0000130	mmu-miR-30b-5p	Six4	20474	ENSMUSG00000034460	0	1	0	1	1
MIMAT0000130	mmu-miR-30b-5p	Slc16a1	20501	ENSMUSG00000032902	0	1	0	1	1
MIMAT0000130	mmu-miR-30b-5p	Strip1	229707	ENSMUSG00000014601	0	1	0	1	1
MIMAT0000130	mmu-miR-30b-5p	Tbc1d5	72238	ENSMUSG00000023923	0	1	0	1	1
MIMAT0000130	mmu-miR-30b-5p	Tnrc6b	213988	ENSMUSG00000047888	0	3	0	1	1
MIMAT0000130	mmu-miR-30b-5p	Tomm70a	28185	ENSMUSG00000022752	0	1	0	1	1
MIMAT0000130	mmu-miR-30b-5p	Trp53rkb	76367	ENSMUSG00000042854	0	1	0	1	1
MIMAT0000130	mmu-miR-30b-5p	Wdr44	72404	ENSMUSG00000036769	0	1	0	1	1
MIMAT0000130	mmu-miR-30b-5p	Wdr89	72338	ENSMUSG00000045690	0	3	0	1	1
MIMAT0000130	mmu-miR-30b-5p	Zfp446	269870	ENSMUSG00000033961	0	1	0	1	1
MIMAT0000130	mmu-miR-30b-5p	Zfp711	245595	ENSMUSG00000025529	0	1	0	1	1
MIMAT0000130	mmu-miR-30b-5p	Zfp9	22750	ENSMUSG00000072623	0	1	0	1	1
MIMAT0000154	mmu-miR-142a-5p	5430427O19Rik	71398	ENSMUSG00000025058	0	1	0	1	1
MIMAT0000154	mmu-miR-142a-5p	Abcg1	11307	ENSMUSG00000024030	0	1	0	1	1
MIMAT0000154	mmu-miR-142a-5p	Anapc11	66156	ENSMUSG00000025135	0	1	0	1	1
MIMAT0000154	mmu-miR-142a-5p	BC003965	214489	ENSMUSG00000067722	0	1	0	1	1
MIMAT0000154	mmu-miR-142a-5p	Cd28	12487	ENSMUSG00000026012	0	2	0	1	1
MIMAT0000154	mmu-miR-142a-5p	Cd28	12487	ENSMUSG00000102412	0	2	0	1	1
MIMAT0000154	mmu-miR-142a-5p	Ctage5	217615	ENSMUSG00000021000	0	1	0	1	1
MIMAT0000154	mmu-miR-142a-5p	Cwc25	67480	ENSMUSG00000018541	0	1	0	1	1
MIMAT0000154	mmu-miR-142a-5p	Epha7	13841	ENSMUSG00000028289	0	1	0	1	1
MIMAT0000154	mmu-miR-142a-5p	Fam227a	75729	ENSMUSG00000042564	0	2	0	1	1
MIMAT0000154	mmu-miR-142a-5p	Nmrk2	69564	ENSMUSG00000004939	0	1	0	1	1
MIMAT0000154	mmu-miR-142a-5p	Nr1d2	353187	ENSMUSG00000021775	0	1	0	1	1
MIMAT0000154	mmu-miR-142a-5p	Phf3	213109	ENSMUSG00000048874	0	1	0	1	1
MIMAT0000154	mmu-miR-142a-5p	Plcl1	227120	ENSMUSG00000038349	0	1	0	1	1
MIMAT0000154	mmu-miR-142a-5p	Pm20d2	242377	ENSMUSG00000054659	0	1	0	1	1
MIMAT0000154	mmu-miR-142a-5p	Six2	20472	ENSMUSG00000024134	0	1	0	1	1
MIMAT0000154	mmu-miR-142a-5p	Slc35a1	24060	ENSMUSG00000028293	0	1	0	1	1
MIMAT0000154	mmu-miR-142a-5p	Sltm	66660	ENSMUSG00000032212	0	1	0	1	1
MIMAT0000154	mmu-miR-142a-5p	Smtnl2	276829	ENSMUSG00000045667	0	2	0	1	1
MIMAT0000154	mmu-miR-142a-5p	Sort1	20661	ENSMUSG00000068747	0	1	0	1	1
MIMAT0000154	mmu-miR-142a-5p	Srgap1	117600	ENSMUSG00000020121	0	1	0	1	1
MIMAT0000154	mmu-miR-142a-5p	Tapt1	231225	ENSMUSG00000046985	0	1	0	1	1
MIMAT0000154	mmu-miR-142a-5p	Tmem69	230657	ENSMUSG00000055900	0	1	0	1	1
MIMAT0000154	mmu-miR-142a-5p	Wnt11	22411	ENSMUSG00000015957	0	1	0	1	1
MIMAT0000154	mmu-miR-142a-5p	Zfp874b	408067	ENSMUSG00000059839	0	1	0	1	1
MIMAT0000162	mmu-miR-152-3p	Adam19	11492	ENSMUSG00000011256	0	1	0	1	1
MIMAT0000162	mmu-miR-152-3p	Arrdc3	105171	ENSMUSG00000074794	0	1	0	1	1
MIMAT0000162	mmu-miR-152-3p	Camk2a	12322	ENSMUSG00000024617	0	1	0	1	1
MIMAT0000162	mmu-miR-152-3p	Ccna2	12428	ENSMUSG00000027715	0	1	0	1	1
MIMAT0000162	mmu-miR-152-3p	Clca3a2	80797	ENSMUSG00000028262	0	1	0	1	1
MIMAT0000162	mmu-miR-152-3p	Cpm	70574	ENSMUSG00000020183	0	1	0	1	1
MIMAT0000162	mmu-miR-152-3p	Dnmt1	13433	ENSMUSG00000004099	0	1	0	1	1
MIMAT0000162	mmu-miR-152-3p	Ets1	23871	ENSMUSG00000032035	0	1	0	1	1
MIMAT0000162	mmu-miR-152-3p	Gpr157	269604	ENSMUSG00000047875	0	1	0	1	1
MIMAT0000162	mmu-miR-152-3p	Grik3	14807	ENSMUSG00000001985	0	3	0	1	1
MIMAT0000162	mmu-miR-152-3p	H2-T23	15040	ENSMUSG00000067212	0	1	0	1	1
MIMAT0000162	mmu-miR-152-3p	Hpca	15444	ENSMUSG00000028785	0	1	0	1	1
MIMAT0000162	mmu-miR-152-3p	Itgb3	16416	ENSMUSG00000020689	0	4	0	1	1
MIMAT0000162	mmu-miR-152-3p	Mbp	17196	ENSMUSG00000041607	0	1	0	1	1
MIMAT0000162	mmu-miR-152-3p	Mrpl51	66493	ENSMUSG00000030335	0	1	0	1	1
MIMAT0000162	mmu-miR-152-3p	Ms4a15	545279	ENSMUSG00000067571	0	1	0	1	1
MIMAT0000162	mmu-miR-152-3p	N6amt1	67768	ENSMUSG00000044442	0	1	0	1	1
MIMAT0000162	mmu-miR-152-3p	Naip5	17951	ENSMUSG00000071203	0	1	0	1	1
MIMAT0000162	mmu-miR-152-3p	Ociad2	433904	ENSMUSG00000029153	0	1	0	1	1
MIMAT0000162	mmu-miR-152-3p	Rad51c	114714	ENSMUSG00000007646	0	2	0	1	1
MIMAT0000162	mmu-miR-152-3p	Robo1	19876	ENSMUSG00000022883	0	1	0	1	1
MIMAT0000162	mmu-miR-152-3p	Scml4	268297	ENSMUSG00000044770	0	1	0	1	1
MIMAT0000162	mmu-miR-152-3p	Snx27	76742	ENSMUSG00000028136	0	1	0	1	1
MIMAT0000162	mmu-miR-152-3p	Stxbp2	20911	ENSMUSG00000004626	0	1	0	1	1
MIMAT0000162	mmu-miR-152-3p	Tbc1d24	224617	ENSMUSG00000036473	0	1	0	1	1
MIMAT0000162	mmu-miR-152-3p	Tmem178b	434008	ENSMUSG00000057716	0	4	0	1	1
MIMAT0000162	mmu-miR-152-3p	Trim43b	666747	ENSMUSG00000079162	0	1	0	1	1
MIMAT0000162	mmu-miR-152-3p	Ubap2l	74383	ENSMUSG00000042520	0	1	0	1	1
MIMAT0000162	mmu-miR-152-3p	Zfp607a	545938	ENSMUSG00000020420	0	1	0	1	1
MIMAT0000236	mmu-miR-203-3p	A430107P09Rik	100568452		0	1	0	1	1
MIMAT0000236	mmu-miR-203-3p	Alkbh5	268420	ENSMUSG00000042650	0	1	0	1	1
MIMAT0000236	mmu-miR-203-3p	Bnc2	242509	ENSMUSG00000028487	0	1	0	1	1
MIMAT0000236	mmu-miR-203-3p	Cav1	12389	ENSMUSG00000007655	0	1	0	1	1
MIMAT0000236	mmu-miR-203-3p	Ccdc110	212392	ENSMUSG00000071104	0	1	0	1	1
MIMAT0000236	mmu-miR-203-3p	Ces2g	72361	ENSMUSG00000031877	0	1	0	1	1
MIMAT0000236	mmu-miR-203-3p	Commd10	69456	ENSMUSG00000042705	0	1	0	1	1
MIMAT0000236	mmu-miR-203-3p	Cp	12870	ENSMUSG00000003617	0	1	0	1	1
MIMAT0000236	mmu-miR-203-3p	Cpox	12892	ENSMUSG00000022742	0	1	0	1	1
MIMAT0000236	mmu-miR-203-3p	Cyld	74256	ENSMUSG00000036712	0	1	0	1	1
MIMAT0000236	mmu-miR-203-3p	Fgf16	80903	ENSMUSG00000031230	0	1	0	1	1
MIMAT0000236	mmu-miR-203-3p	Frmd3	242506	ENSMUSG00000049122	0	4	0	1	1
MIMAT0000236	mmu-miR-203-3p	Gtpbp3	70359	ENSMUSG00000007610	0	1	0	1	1
MIMAT0000236	mmu-miR-203-3p	Hist2h2be	319190	ENSMUSG00000068854	0	1	0	1	1
MIMAT0000236	mmu-miR-203-3p	Itga4	16401	ENSMUSG00000027009	0	1	0	1	1
MIMAT0000236	mmu-miR-203-3p	Katnal1	231912	ENSMUSG00000041298	0	1	0	1	1
MIMAT0000236	mmu-miR-203-3p	Mapk8	26419	ENSMUSG00000021936	0	1	0	1	1
MIMAT0000236	mmu-miR-203-3p	Pcdhb19	93890	ENSMUSG00000043313	0	1	0	1	1
MIMAT0000236	mmu-miR-203-3p	Prkcb	18751	ENSMUSG00000052889	0	1	0	1	1
MIMAT0000236	mmu-miR-203-3p	Ptchd4	627626	ENSMUSG00000042256	0	2	0	1	1
MIMAT0000236	mmu-miR-203-3p	Rbm44	329207	ENSMUSG00000070732	0	1	0	1	1
MIMAT0000236	mmu-miR-203-3p	Rs1	20147	ENSMUSG00000031293	0	2	0	1	1
MIMAT0000236	mmu-miR-203-3p	Snora62	104433		0	1	0	1	1
MIMAT0000236	mmu-miR-203-3p	Srek1	218543	ENSMUSG00000032621	0	1	0	1	1
MIMAT0000236	mmu-miR-203-3p	Srsf12	272009	ENSMUSG00000054679	0	1	0	1	1
MIMAT0000236	mmu-miR-203-3p	Stxbp4	20913	ENSMUSG00000020546	0	1	0	1	1
MIMAT0000236	mmu-miR-203-3p	Thsd7b	210417	ENSMUSG00000042581	0	1	0	1	1
MIMAT0000236	mmu-miR-203-3p	Tlr4	21898	ENSMUSG00000039005	0	1	0	1	1
MIMAT0000236	mmu-miR-203-3p	Trp63	22061	ENSMUSG00000022510	0	3	0	1	1
MIMAT0000236	mmu-miR-203-3p	Ung	22256	ENSMUSG00000029591	0	3	0	1	1
MIMAT0000236	mmu-miR-203-3p	Uri1	19777	ENSMUSG00000030421	0	1	0	1	1
MIMAT0000236	mmu-miR-203-3p	Zfp281	226442	ENSMUSG00000041483	0	1	0	1	1
MIMAT0000236	mmu-miR-203-3p	Zfp300	245368	ENSMUSG00000031079	0	1	0	1	1
MIMAT0000236	mmu-miR-203-3p	Zmiz1	328365	ENSMUSG00000007817	0	1	0	1	1
MIMAT0000236	mmu-miR-203-3p	ZNF148	7707	ENSG00000163848	0	1	0	1	1
MIMAT0000238	mmu-miR-205-5p	Atp1a1	11928	ENSMUSG00000033161	1	0	0	1	1
MIMAT0000238	mmu-miR-205-5p	Bcl6	12053	ENSMUSG00000022508	0	1	0	1	1
MIMAT0000238	mmu-miR-205-5p	Cacnb4	12298	ENSMUSG00000017412	0	1	0	1	1
MIMAT0000238	mmu-miR-205-5p	Clasp1	76707	ENSMUSG00000064302	0	3	0	1	1
MIMAT0000238	mmu-miR-205-5p	Decr2	26378	ENSMUSG00000036775	0	1	0	1	1
MIMAT0000238	mmu-miR-205-5p	Dok4	114255	ENSMUSG00000040631	1	0	0	1	1
MIMAT0000238	mmu-miR-205-5p	Eif2ak2	19106	ENSMUSG00000024079	0	1	0	1	1
MIMAT0000238	mmu-miR-205-5p	Fgf5	14176	ENSMUSG00000029337	0	2	0	1	1
MIMAT0000238	mmu-miR-205-5p	Gas2l3	237436	ENSMUSG00000074802	0	1	0	1	1
MIMAT0000238	mmu-miR-205-5p	Gpr35	64095	ENSMUSG00000026271	0	1	0	1	1
MIMAT0000238	mmu-miR-205-5p	Gramd1c	207798	ENSMUSG00000036292	0	1	0	1	1
MIMAT0000238	mmu-miR-205-5p	Gsk3b	56637	ENSMUSG00000022812	0	1	0	1	1
MIMAT0000238	mmu-miR-205-5p	Il1r1	16177	ENSMUSG00000026072	0	1	0	1	1
MIMAT0000238	mmu-miR-205-5p	Lrrk2	66725	ENSMUSG00000036273	0	1	0	1	1
MIMAT0000238	mmu-miR-205-5p	Mylip	218203	ENSMUSG00000038175	0	2	0	1	1
MIMAT0000238	mmu-miR-205-5p	Nfib	18028	ENSMUSG00000008575	0	1	0	1	1
MIMAT0000238	mmu-miR-205-5p	Olfr287	634104	ENSMUSG00000090129	0	1	0	1	1
MIMAT0000238	mmu-miR-205-5p	Ptprn2	19276	ENSMUSG00000056553	0	1	0	1	1
MIMAT0000238	mmu-miR-205-5p	Rbm47	245945	ENSMUSG00000070780	0	1	0	1	1
MIMAT0000238	mmu-miR-205-5p	Runx2	12393	ENSMUSG00000039153	1	0	0	1	1
MIMAT0000238	mmu-miR-205-5p	Slc35a1	24060	ENSMUSG00000028293	0	1	0	1	1
MIMAT0000238	mmu-miR-205-5p	Tmem132b	208151	ENSMUSG00000070498	0	1	0	1	1
MIMAT0000238	mmu-miR-205-5p	Yme1l1	27377	ENSMUSG00000026775	0	1	0	1	1
MIMAT0000238	mmu-miR-205-5p	Zfp994	240038	ENSMUSG00000096433	0	1	0	1	1
MIMAT0000246	mmu-miR-122-5p	Afp	11576	ENSMUSG00000054932	0	1	0	1	1
MIMAT0000246	mmu-miR-122-5p	Alpl	11647	ENSMUSG00000028766	0	1	0	1	1
MIMAT0000246	mmu-miR-122-5p	Apob	238055	ENSMUSG00000020609	0	1	0	1	1
MIMAT0000246	mmu-miR-122-5p	B2m	12010	ENSMUSG00000060802	0	1	0	1	1
MIMAT0000246	mmu-miR-122-5p	Bach1	12013	ENSMUSG00000025612	0	1	0	1	1
MIMAT0000246	mmu-miR-122-5p	Ccl2	20296	ENSMUSG00000035385	0	1	0	1	1
MIMAT0000246	mmu-miR-122-5p	Ccng1	12450	ENSMUSG00000020326	0	1	0	1	1
MIMAT0000246	mmu-miR-122-5p	Cdh12	215654	ENSMUSG00000040452	0	1	0	1	1
MIMAT0000246	mmu-miR-122-5p	Cers6	241447	ENSMUSG00000027035	0	1	0	1	1
MIMAT0000246	mmu-miR-122-5p	Chrna1	11435	ENSMUSG00000027107	0	1	0	1	1
MIMAT0000246	mmu-miR-122-5p	Cs	12974	ENSMUSG00000005683	0	1	0	1	1
MIMAT0000246	mmu-miR-122-5p	Csf3r	12986	ENSMUSG00000028859	0	1	0	1	1
MIMAT0000246	mmu-miR-122-5p	Ctgf	14219	ENSMUSG00000019997	0	1	0	1	1
MIMAT0000246	mmu-miR-122-5p	Cxcl13	55985	ENSMUSG00000023078	0	1	0	1	1
MIMAT0000246	mmu-miR-122-5p	Cyp2b13	13089	ENSMUSG00000040583	0	1	0	1	1
MIMAT0000246	mmu-miR-122-5p	Dbp	13170	ENSMUSG00000059824	0	1	0	1	1
MIMAT0000246	mmu-miR-122-5p	Dscr1			0	0	1	1	1
MIMAT0000246	mmu-miR-122-5p	E2f1	13555	ENSMUSG00000027490	0	1	0	1	1
MIMAT0000246	mmu-miR-122-5p	Gde1	56209	ENSMUSG00000033917	0	1	0	1	1
MIMAT0000246	mmu-miR-122-5p	Ggps1	14593	ENSMUSG00000021302	0	1	0	1	1
MIMAT0000246	mmu-miR-122-5p	H2-T24	15042	ENSMUSG00000053835	0	2	0	1	1
MIMAT0000246	mmu-miR-122-5p	Hba-a1	110257	ENSMUSG00000069919	0	0	2	1	1
MIMAT0000246	mmu-miR-122-5p	Hjv			0	0	1	1	1
MIMAT0000246	mmu-miR-122-5p	Iffo2	212632	ENSMUSG00000041025	0	1	0	1	1
MIMAT0000246	mmu-miR-122-5p	Igf2	16002	ENSMUSG00000048583	0	1	0	1	1
MIMAT0000246	mmu-miR-122-5p	Il1b	16176	ENSMUSG00000027398	0	1	0	1	1
MIMAT0000246	mmu-miR-122-5p	Jun	16476	ENSMUSG00000052684	0	1	0	1	1
MIMAT0000246	mmu-miR-122-5p	Klf6	23849	ENSMUSG00000000078	0	1	0	1	1
MIMAT0000246	mmu-miR-122-5p	Lass6			1	0	0	1	1
MIMAT0000246	mmu-miR-122-5p	2025-03-05	69104	ENSMUSG00000023307	0	4	0	1	1
MIMAT0000246	mmu-miR-122-5p	Mir16			0	0	1	1	1
MIMAT0000246	mmu-miR-122-5p	miR-17			0	0	1	1	1
MIMAT0000246	mmu-miR-122-5p	Mir17	723905		0	1	0	1	1
MIMAT0000246	mmu-miR-122-5p	miR-29b			0	0	1	1	1
MIMAT0000246	mmu-miR-122-5p	miR-451			0	0	1	1	1
MIMAT0000246	mmu-miR-122-5p	Mir451	723870		0	1	0	1	1
MIMAT0000246	mmu-miR-122-5p	Nanog	71950	ENSMUSG00000012396	0	2	0	1	1
MIMAT0000246	mmu-miR-122-5p	Noct	12457	ENSMUSG00000023087	0	1	0	1	1
MIMAT0000246	mmu-miR-122-5p	Nrdg3			1	0	0	1	1
MIMAT0000246	mmu-miR-122-5p	P4ha1	18451	ENSMUSG00000019916	0	1	0	1	1
MIMAT0000246	mmu-miR-122-5p	Paxip1	55982	ENSMUSG00000002221	0	1	0	1	1
MIMAT0000246	mmu-miR-122-5p	Per1	18626	ENSMUSG00000020893	0	1	0	1	1
MIMAT0000246	mmu-miR-122-5p	Pkm	18746	ENSMUSG00000032294	0	1	0	1	1
MIMAT0000246	mmu-miR-122-5p	Pparbetadelta			0	0	2	1	1
MIMAT0000246	mmu-miR-122-5p	Ppp1r16b	228852	ENSMUSG00000037754	0	1	0	1	1
MIMAT0000246	mmu-miR-122-5p	Prom1	19126	ENSMUSG00000029086	0	1	0	1	1
MIMAT0000246	mmu-miR-122-5p	Rcan1	54720	ENSMUSG00000022951	0	1	0	1	1
MIMAT0000246	mmu-miR-122-5p	Sec23ip	207352	ENSMUSG00000055319	0	1	0	1	1
MIMAT0000246	mmu-miR-122-5p	Sfxn4	94281	ENSMUSG00000063698	0	1	0	1	1
MIMAT0000246	mmu-miR-122-5p	Sgol2a	68549	ENSMUSG00000026039	0	1	0	1	1
MIMAT0000246	mmu-miR-122-5p	Slc35g1	240660	ENSMUSG00000044026	0	1	0	1	1
MIMAT0000246	mmu-miR-122-5p	Snhg11	319317	ENSMUSG00000044349	0	1	0	1	1
MIMAT0000246	mmu-miR-122-5p	Sox4	20677	ENSMUSG00000076431	0	1	0	1	1
MIMAT0000246	mmu-miR-122-5p	Tfdp2	211586	ENSMUSG00000032411	0	1	0	1	1
MIMAT0000246	mmu-miR-122-5p	Tfr1			0	0	1	1	1
MIMAT0000246	mmu-miR-122-5p	Tfrc	22042	ENSMUSG00000022797	0	1	0	1	1
MIMAT0000246	mmu-miR-122-5p	Thap1	73754	ENSMUSG00000037214	0	1	0	1	1
MIMAT0000246	mmu-miR-122-5p	Tmem206	66950	ENSMUSG00000026627	0	2	0	1	1
MIMAT0000246	mmu-miR-122-5p	Tmem20		ENSMUSG00000044026	0	0	1	1	1
MIMAT0000246	mmu-miR-122-5p	Xpo7	65246	ENSMUSG00000022100	0	1	0	1	1
MIMAT0000246	mmu-miR-122-5p	Zfp113	56314	ENSMUSG00000037007	0	1	0	1	1
MIMAT0000246	mmu-miR-122-5p	Zfp949	71640	ENSMUSG00000032425	0	1	0	1	1
MIMAT0000533	mmu-miR-26a-5p	0610031J06Rik	56700	ENSMUSG00000001418	0	0	1	1	1
MIMAT0000533	mmu-miR-26a-5p	1300012G16Rik		ENSMUSG00000029598	0	0	1	1	1
MIMAT0000533	mmu-miR-26a-5p	1500003O03Rik		ENSMUSG00000014077	0	0	1	1	1
MIMAT0000533	mmu-miR-26a-5p	2010011I20Rik		ENSMUSG00000027495	0	0	1	1	1
MIMAT0000533	mmu-miR-26a-5p	2010317E24Rik		ENSMUSG00000026955	0	0	1	1	1
MIMAT0000533	mmu-miR-26a-5p	2310008H09Rik		ENSMUSG00000030980	0	0	1	1	1
MIMAT0000533	mmu-miR-26a-5p	2610002M06Rik	67028	ENSMUSG00000031242	0	1	0	1	1
MIMAT0000533	mmu-miR-26a-5p	3110006E14Rik		ENSMUSG00000052981	0	0	1	1	1
MIMAT0000533	mmu-miR-26a-5p	4631416L12Rik		ENSMUSG00000036885	0	0	1	1	1
MIMAT0000533	mmu-miR-26a-5p	4930506M07Rik	71653	ENSMUSG00000041362	0	0	1	1	1
MIMAT0000533	mmu-miR-26a-5p	5730446C15Rik		ENSMUSG00000047368	0	0	1	1	1
MIMAT0000533	mmu-miR-26a-5p	A530082C11Rik		ENSMUSG00000042202	0	0	1	1	1
MIMAT0000533	mmu-miR-26a-5p	A930005I04Rik		ENSMUSG00000051246	0	0	1	1	1
MIMAT0000533	mmu-miR-26a-5p	Abca5	217265	ENSMUSG00000018800	0	1	0	1	1
MIMAT0000533	mmu-miR-26a-5p	Abhd17b	226016	ENSMUSG00000047368	0	1	0	1	1
MIMAT0000533	mmu-miR-26a-5p	AC125145.3-1		ENSMUSG00000072677	0	0	1	1	1
MIMAT0000533	mmu-miR-26a-5p	AI480653		ENSMUSG00000047434	0	0	1	1	1
MIMAT0000533	mmu-miR-26a-5p	AI597468	103266	ENSMUSG00000060935	0	0	1	1	1
MIMAT0000533	mmu-miR-26a-5p	AL672182.18-1		ENSMUSG00000072933	0	0	1	1	1
MIMAT0000533	mmu-miR-26a-5p	AL833805.11-2		ENSMUSG00000060628	0	0	1	1	1
MIMAT0000533	mmu-miR-26a-5p	Arfrp1	76688	ENSMUSG00000038671	0	1	0	1	1
MIMAT0000533	mmu-miR-26a-5p	Arhgef26	622434	ENSMUSG00000036885	0	1	0	1	1
MIMAT0000533	mmu-miR-26a-5p	Atad2b	320817	ENSMUSG00000052812	0	0	1	1	1
MIMAT0000533	mmu-miR-26a-5p	AU042671		ENSMUSG00000042744	0	0	1	1	1
MIMAT0000533	mmu-miR-26a-5p	Cdc2l5		ENSMUSG00000041297	0	0	1	1	1
MIMAT0000533	mmu-miR-26a-5p	Cdk13	69562	ENSMUSG00000041297	0	1	0	1	1
MIMAT0000533	mmu-miR-26a-5p	Ceacam18	72431	ENSMUSG00000030472	0	1	0	1	1
MIMAT0000533	mmu-miR-26a-5p	Celf1	13046	ENSMUSG00000005506	0	2	0	1	1
MIMAT0000533	mmu-miR-26a-5p	Cercam	99151	ENSMUSG00000039787	0	1	0	1	1
MIMAT0000533	mmu-miR-26a-5p	Chmp1b		ENSMUSG00000031242	0	0	1	1	1
MIMAT0000533	mmu-miR-26a-5p	Chp1	56398	ENSMUSG00000014077	0	1	0	1	1
MIMAT0000533	mmu-miR-26a-5p	Ctgf	14219	ENSMUSG00000019997	0	1	0	1	1
MIMAT0000533	mmu-miR-26a-5p	Cugbp1		ENSMUSG00000005506	0	0	1	1	1
MIMAT0000533	mmu-miR-26a-5p	D14Abb1e	218850	ENSMUSG00000040651	0	0	1	1	1
MIMAT0000533	mmu-miR-26a-5p	Ddx17	67040	ENSMUSG00000055065	0	1	0	1	1
MIMAT0000533	mmu-miR-26a-5p	EG210853		ENSMUSG00000063383	0	0	1	1	1
MIMAT0000533	mmu-miR-26a-5p	Fam208a	218850	ENSMUSG00000040651	0	1	0	1	1
MIMAT0000533	mmu-miR-26a-5p	Fam210b	67017	ENSMUSG00000027495	0	1	0	1	1
MIMAT0000533	mmu-miR-26a-5p	Galnt15	78754	ENSMUSG00000021903	0	1	0	1	1
MIMAT0000533	mmu-miR-26a-5p	Galntl2		ENSMUSG00000021903	0	0	1	1	1
MIMAT0000533	mmu-miR-26a-5p	Glmp	56700	ENSMUSG00000001418	0	1	0	1	1
MIMAT0000533	mmu-miR-26a-5p	Gm15800	269700	ENSMUSG00000042744	0	1	0	1	1
MIMAT0000533	mmu-miR-26a-5p	Igdcc4	56741	ENSMUSG00000032816	0	1	0	1	1
MIMAT0000533	mmu-miR-26a-5p	Klhdc5		ENSMUSG00000040102	0	0	1	1	1
MIMAT0000533	mmu-miR-26a-5p	Klhl42	232539	ENSMUSG00000040102	0	1	0	1	1
MIMAT0000533	mmu-miR-26a-5p	Knop1	66356	ENSMUSG00000030980	0	1	0	1	1
MIMAT0000533	mmu-miR-26a-5p	Kpna2	16647	ENSMUSG00000018362	0	1	0	1	1
MIMAT0000533	mmu-miR-26a-5p	Lhfpl3	269629	ENSMUSG00000106379	0	1	0	1	1
MIMAT0000533	mmu-miR-26a-5p	Map1a	17754	ENSMUSG00000027254	0	1	0	1	1
MIMAT0000533	mmu-miR-26a-5p	Map2	17756	ENSMUSG00000015222	0	1	0	1	1
MIMAT0000533	mmu-miR-26a-5p	Map3k7ip2		ENSMUSG00000015755	0	0	1	1	1
MIMAT0000533	mmu-miR-26a-5p	Mat2a	232087	ENSMUSG00000104463	0	1	0	1	1
MIMAT0000533	mmu-miR-26a-5p	Mob1a	232157	ENSMUSG00000043131	0	1	0	1	1
MIMAT0000533	mmu-miR-26a-5p	Mob1b	68473	ENSMUSG00000006262	0	1	0	1	1
MIMAT0000533	mmu-miR-26a-5p	Mobkl1a		ENSMUSG00000006262	0	0	1	1	1
MIMAT0000533	mmu-miR-26a-5p	Mobkl1b		ENSMUSG00000043131	0	0	1	1	1
MIMAT0000533	mmu-miR-26a-5p	Mrpl45	67036	ENSMUSG00000018882	0	1	0	1	1
MIMAT0000533	mmu-miR-26a-5p	Msantd1	403174	ENSMUSG00000051246	0	1	0	1	1
MIMAT0000533	mmu-miR-26a-5p	Mtap1a		ENSMUSG00000027254	0	0	1	1	1
MIMAT0000533	mmu-miR-26a-5p	Mtap2		ENSMUSG00000015222	0	0	1	1	1
MIMAT0000533	mmu-miR-26a-5p	Nope		ENSMUSG00000032816	0	0	1	1	1
MIMAT0000533	mmu-miR-26a-5p	Nudt11	102954	ENSMUSG00000073295	0	0	1	1	1
MIMAT0000533	mmu-miR-26a-5p	Nus1	52014	ENSMUSG00000023068	0	1	0	1	1
MIMAT0000533	mmu-miR-26a-5p	P140		ENSMUSG00000038453	0	0	1	1	1
MIMAT0000533	mmu-miR-26a-5p	Papd7	210106	ENSMUSG00000034575	0	1	0	1	1
MIMAT0000533	mmu-miR-26a-5p	Plbd2	71772	ENSMUSG00000029598	0	1	0	1	1
MIMAT0000533	mmu-miR-26a-5p	Pols		ENSMUSG00000034575	0	0	1	1	1
MIMAT0000533	mmu-miR-26a-5p	Pten	19211	ENSMUSG00000013663	0	2	0	1	1
MIMAT0000533	mmu-miR-26a-5p	Purb	19291	ENSMUSG00000094483	0	0	1	1	1
MIMAT0000533	mmu-miR-26a-5p	Qk	101055707	ENSMUSG00000044407	0	0	1	1	1
MIMAT0000533	mmu-miR-26a-5p	Qk	101056603	ENSMUSG00000044407	0	0	1	1	1
MIMAT0000533	mmu-miR-26a-5p	Rgs17	56533	ENSMUSG00000019775	0	1	0	1	1
MIMAT0000533	mmu-miR-26a-5p	Sapcd2	72080	ENSMUSG00000026955	0	1	0	1	1
MIMAT0000533	mmu-miR-26a-5p	Scn2a	110876	ENSMUSG00000075318	0	1	0	1	1
MIMAT0000533	mmu-miR-26a-5p	Scn2a1	110876	ENSMUSG00000075318	0	0	1	1	1
MIMAT0000533	mmu-miR-26a-5p	Shtn1	71653	ENSMUSG00000041362	0	1	0	1	1
MIMAT0000533	mmu-miR-26a-5p	Slc35d2	70484	ENSMUSG00000033114	0	1	0	1	1
MIMAT0000533	mmu-miR-26a-5p	Slc35e2	320541	ENSMUSG00000042202	0	1	0	1	1
MIMAT0000533	mmu-miR-26a-5p	Smad4	17128	ENSMUSG00000024515	0	1	0	1	1
MIMAT0000533	mmu-miR-26a-5p	Srcin1	56013	ENSMUSG00000038453	0	1	0	1	1
MIMAT0000533	mmu-miR-26a-5p	Sumf2	67902	ENSMUSG00000025538	0	1	0	1	1
MIMAT0000533	mmu-miR-26a-5p	Syne2	319565	ENSMUSG00000063450	0	0	1	1	1
MIMAT0000533	mmu-miR-26a-5p	Tab2	68652	ENSMUSG00000015755	0	1	0	1	1
MIMAT0000533	mmu-miR-26a-5p	Tecpr2	104859	ENSMUSG00000021275	0	1	0	1	1
MIMAT0000533	mmu-miR-26a-5p	Tmem151b	210573	ENSMUSG00000096847	0	0	1	1	1
MIMAT0000533	mmu-miR-26a-5p	Tmem263	103266	ENSMUSG00000060935	0	1	0	1	1
MIMAT0000533	mmu-miR-26a-5p	Ube2l3	100040961	ENSMUSG00000038965	0	0	1	1	1
MIMAT0000533	mmu-miR-26a-5p	Ube2l3	100042355	ENSMUSG00000038965	0	0	1	1	1
MIMAT0000533	mmu-miR-26a-5p	Ube2l3	100045901	ENSMUSG00000038965	0	0	1	1	1
MIMAT0000533	mmu-miR-26a-5p	Ube2l3	100502680	ENSMUSG00000038965	0	0	1	1	1
MIMAT0000533	mmu-miR-26a-5p	Ube2l3	545578	ENSMUSG00000038965	0	0	1	1	1
MIMAT0000533	mmu-miR-26a-5p	Ube2ql1	76980	ENSMUSG00000052981	0	1	0	1	1
MIMAT0000533	mmu-miR-26a-5p	Xxylt1	268880	ENSMUSG00000047434	0	1	0	1	1
MIMAT0000533	mmu-miR-26a-5p	Zbtb9	474156	ENSMUSG00000079605	0	1	0	1	1
MIMAT0000533	mmu-miR-26a-5p	Zfp563	240068	ENSMUSG00000067424	0	1	0	1	1
MIMAT0000533	mmu-miR-26a-5p	Zfp947	210853	ENSMUSG00000063383	0	1	0	1	1
MIMAT0000534	mmu-miR-26b-5p	Abca5	217265	ENSMUSG00000018800	0	1	0	1	1
MIMAT0000534	mmu-miR-26b-5p	Arfrp1	76688	ENSMUSG00000038671	0	1	0	1	1
MIMAT0000534	mmu-miR-26b-5p	Ceacam18	72431	ENSMUSG00000030472	0	1	0	1	1
MIMAT0000534	mmu-miR-26b-5p	Cercam	99151	ENSMUSG00000039787	0	1	0	1	1
MIMAT0000534	mmu-miR-26b-5p	Ddx17	67040	ENSMUSG00000055065	0	1	0	1	1
MIMAT0000534	mmu-miR-26b-5p	Kpna2	16647	ENSMUSG00000018362	0	1	0	1	1
MIMAT0000534	mmu-miR-26b-5p	Lef1	16842	ENSMUSG00000027985	0	1	0	1	1
MIMAT0000534	mmu-miR-26b-5p	Lhfpl3	269629	ENSMUSG00000106379	0	1	0	1	1
MIMAT0000534	mmu-miR-26b-5p	Mrpl45	67036	ENSMUSG00000018882	0	1	0	1	1
MIMAT0000534	mmu-miR-26b-5p	Nus1	52014	ENSMUSG00000023068	0	1	0	1	1
MIMAT0000534	mmu-miR-26b-5p	Pten	19211	ENSMUSG00000013663	0	1	0	1	1
MIMAT0000534	mmu-miR-26b-5p	Rgs17	56533	ENSMUSG00000019775	0	1	0	1	1
MIMAT0000534	mmu-miR-26b-5p	Slc35d2	70484	ENSMUSG00000033114	0	1	0	1	1
MIMAT0000534	mmu-miR-26b-5p	Slc7a1	11987	ENSMUSG00000041313	0	2	0	1	1
MIMAT0000534	mmu-miR-26b-5p	Sumf2	67902	ENSMUSG00000025538	0	1	0	1	1
MIMAT0000534	mmu-miR-26b-5p	Tecpr2	104859	ENSMUSG00000021275	0	1	0	1	1
MIMAT0000534	mmu-miR-26b-5p	Zbtb9	474156	ENSMUSG00000079605	0	1	0	1	1
MIMAT0000534	mmu-miR-26b-5p	Zfp563	240068	ENSMUSG00000067424	0	1	0	1	1
MIMAT0000584	mmu-miR-339-5p	2010315B03Rik	630836	ENSMUSG00000074829	0	1	0	1	1
MIMAT0000584	mmu-miR-339-5p	2010315B03Rik	630836	ENSMUSG00000098810	0	1	0	1	1
MIMAT0000584	mmu-miR-339-5p	2810006K23Rik	72650	ENSMUSG00000047635	0	1	0	1	1
MIMAT0000584	mmu-miR-339-5p	2810474O19Rik	67246	ENSMUSG00000032712	0	1	0	1	1
MIMAT0000584	mmu-miR-339-5p	4930519G04Rik	67593	ENSMUSG00000029564	0	1	0	1	1
MIMAT0000584	mmu-miR-339-5p	6030458C11Rik	77877	ENSMUSG00000022195	0	1	0	1	1
MIMAT0000584	mmu-miR-339-5p	9330159F19Rik	212448	ENSMUSG00000004360	0	2	0	1	1
MIMAT0000584	mmu-miR-339-5p	Abcc9	20928	ENSMUSG00000030249	0	1	0	1	1
MIMAT0000584	mmu-miR-339-5p	Abt1	30946	ENSMUSG00000036376	0	1	0	1	1
MIMAT0000584	mmu-miR-339-5p	Acer1	171168	ENSMUSG00000045019	0	1	0	1	1
MIMAT0000584	mmu-miR-339-5p	Aco1	11428	ENSMUSG00000028405	0	1	0	1	1
MIMAT0000584	mmu-miR-339-5p	Adra2b	11552	ENSMUSG00000058620	0	1	0	1	1
MIMAT0000584	mmu-miR-339-5p	Agl	77559	ENSMUSG00000033400	0	1	0	1	1
MIMAT0000584	mmu-miR-339-5p	Agtrap	11610	ENSMUSG00000029007	0	1	0	1	1
MIMAT0000584	mmu-miR-339-5p	Ajuba	16475	ENSMUSG00000022178	0	2	0	1	1
MIMAT0000584	mmu-miR-339-5p	Akap8	56399	ENSMUSG00000024045	0	1	0	1	1
MIMAT0000584	mmu-miR-339-5p	Aqp7	11832	ENSMUSG00000028427	0	1	0	1	1
MIMAT0000584	mmu-miR-339-5p	Arhgap19	71085	ENSMUSG00000025154	0	1	0	1	1
MIMAT0000584	mmu-miR-339-5p	B4galnt2	14422	ENSMUSG00000013418	0	2	0	1	1
MIMAT0000584	mmu-miR-339-5p	Bach2	12014	ENSMUSG00000040270	0	2	0	1	1
MIMAT0000584	mmu-miR-339-5p	Bloc1s3	232946	ENSMUSG00000057667	0	1	0	1	1
MIMAT0000584	mmu-miR-339-5p	Bpnt1	23827	ENSMUSG00000026617	0	1	0	1	1
MIMAT0000584	mmu-miR-339-5p	C5ar2	319430	ENSMUSG00000074361	0	2	0	1	1
MIMAT0000584	mmu-miR-339-5p	Car8	12319	ENSMUSG00000041261	0	1	0	1	1
MIMAT0000584	mmu-miR-339-5p	Car9	230099	ENSMUSG00000028463	0	1	0	1	1
MIMAT0000584	mmu-miR-339-5p	Cbfa2t2	12396	ENSMUSG00000038533	0	1	0	1	1
MIMAT0000584	mmu-miR-339-5p	Cbln3	56410	ENSMUSG00000040380	0	2	0	1	1
MIMAT0000584	mmu-miR-339-5p	Ccdc127	67433	ENSMUSG00000021578	0	2	0	1	1
MIMAT0000584	mmu-miR-339-5p	Ccl9	20308	ENSMUSG00000019122	0	2	0	1	1
MIMAT0000584	mmu-miR-339-5p	Cd93	17064	ENSMUSG00000027435	0	1	0	1	1
MIMAT0000584	mmu-miR-339-5p	Cdk7	12572	ENSMUSG00000069089	0	2	0	1	1
MIMAT0000584	mmu-miR-339-5p	Cdk8	264064	ENSMUSG00000029635	0	1	0	1	1
MIMAT0000584	mmu-miR-339-5p	Cdr2l	237988	ENSMUSG00000050910	0	1	0	1	1
MIMAT0000584	mmu-miR-339-5p	Cenpl	70454	ENSMUSG00000026708	0	1	0	1	1
MIMAT0000584	mmu-miR-339-5p	Cep97	74201	ENSMUSG00000022604	0	2	0	1	1
MIMAT0000584	mmu-miR-339-5p	Cercam	99151	ENSMUSG00000039787	0	1	0	1	1
MIMAT0000584	mmu-miR-339-5p	Cflar	12633	ENSMUSG00000026031	0	2	0	1	1
MIMAT0000584	mmu-miR-339-5p	Cracr2b	213573	ENSMUSG00000048200	0	1	0	1	1
MIMAT0000584	mmu-miR-339-5p	Csrnp3	77771	ENSMUSG00000044647	0	1	0	1	1
MIMAT0000584	mmu-miR-339-5p	Cts8	56094	ENSMUSG00000057446	0	1	0	1	1
MIMAT0000584	mmu-miR-339-5p	Ctsa	19025	ENSMUSG00000017760	0	2	0	1	1
MIMAT0000584	mmu-miR-339-5p	Cyb5d2	192986	ENSMUSG00000057778	0	1	0	1	1
MIMAT0000584	mmu-miR-339-5p	Cybrd1	73649	ENSMUSG00000027015	0	1	0	1	1
MIMAT0000584	mmu-miR-339-5p	Dars2	226539	ENSMUSG00000026709	0	1	0	1	1
MIMAT0000584	mmu-miR-339-5p	Dclre1c	227525	ENSMUSG00000026648	0	1	0	1	1
MIMAT0000584	mmu-miR-339-5p	Ddo	70503	ENSMUSG00000063428	0	1	0	1	1
MIMAT0000584	mmu-miR-339-5p	Ddx19b	234733	ENSMUSG00000033658	0	1	0	1	1
MIMAT0000584	mmu-miR-339-5p	Decr2	26378	ENSMUSG00000036775	0	1	0	1	1
MIMAT0000584	mmu-miR-339-5p	Dhrs7b	216820	ENSMUSG00000042569	0	1	0	1	1
MIMAT0000584	mmu-miR-339-5p	Dhx37	208144	ENSMUSG00000029480	0	2	0	1	1
MIMAT0000584	mmu-miR-339-5p	Dnajc1	13418	ENSMUSG00000026740	0	1	0	1	1
MIMAT0000584	mmu-miR-339-5p	Dnase2a	13423	ENSMUSG00000003812	0	2	0	1	1
MIMAT0000584	mmu-miR-339-5p	Dqx1	93838	ENSMUSG00000009145	0	1	0	1	1
MIMAT0000584	mmu-miR-339-5p	Dusp3	72349	ENSMUSG00000003518	0	2	0	1	1
MIMAT0000584	mmu-miR-339-5p	Ecm2	407800	ENSMUSG00000043631	0	1	0	1	1
MIMAT0000584	mmu-miR-339-5p	Efr3b	668212	ENSMUSG00000020658	0	1	0	1	1
MIMAT0000584	mmu-miR-339-5p	Elmo2	140579	ENSMUSG00000017670	0	1	0	1	1
MIMAT0000584	mmu-miR-339-5p	Eno2	13807	ENSMUSG00000004267	0	1	0	1	1
MIMAT0000584	mmu-miR-339-5p	Epb42	13828	ENSMUSG00000023216	0	1	0	1	1
MIMAT0000584	mmu-miR-339-5p	Ercc6	319955	ENSMUSG00000054051	0	1	0	1	1
MIMAT0000584	mmu-miR-339-5p	Ereg	13874	ENSMUSG00000029377	0	1	0	1	1
MIMAT0000584	mmu-miR-339-5p	Etv6	14011	ENSMUSG00000030199	0	1	0	1	1
MIMAT0000584	mmu-miR-339-5p	Exosc1	66583	ENSMUSG00000034321	0	1	0	1	1
MIMAT0000584	mmu-miR-339-5p	Exosc4	109075	ENSMUSG00000034259	0	1	0	1	1
MIMAT0000584	mmu-miR-339-5p	Fadd	14082	ENSMUSG00000031077	0	1	0	1	1
MIMAT0000584	mmu-miR-339-5p	Fam118a	73225	ENSMUSG00000022434	0	1	0	1	1
MIMAT0000584	mmu-miR-339-5p	Fam208a	218850	ENSMUSG00000040651	0	2	0	1	1
MIMAT0000584	mmu-miR-339-5p	Fam219b	78323	ENSMUSG00000032305	0	1	0	1	1
MIMAT0000584	mmu-miR-339-5p	Fam227a	75729	ENSMUSG00000042564	0	1	0	1	1
MIMAT0000584	mmu-miR-339-5p	Fam65b	193385	ENSMUSG00000036006	0	2	0	1	1
MIMAT0000584	mmu-miR-339-5p	Fnip2	329679	ENSMUSG00000061175	0	2	0	1	1
MIMAT0000584	mmu-miR-339-5p	Foxl1	14241	ENSMUSG00000097084	0	2	0	1	1
MIMAT0000584	mmu-miR-339-5p	Gaa	14387	ENSMUSG00000025579	0	1	0	1	1
MIMAT0000584	mmu-miR-339-5p	Gal3st3	545276	ENSMUSG00000047658	0	1	0	1	1
MIMAT0000584	mmu-miR-339-5p	Gata1	14460	ENSMUSG00000031162	0	1	0	1	1
MIMAT0000584	mmu-miR-339-5p	Gdpgp1	269952	ENSMUSG00000050973	0	1	0	1	1
MIMAT0000584	mmu-miR-339-5p	Gfpt1	14583	ENSMUSG00000029992	0	1	0	1	1
MIMAT0000584	mmu-miR-339-5p	Gjc3	118446	ENSMUSG00000056966	0	1	0	1	1
MIMAT0000584	mmu-miR-339-5p	Gls	14660	ENSMUSG00000026103	0	1	0	1	1
MIMAT0000584	mmu-miR-339-5p	Gm4925	237433		0	1	0	1	1
MIMAT0000584	mmu-miR-339-5p	Gmeb1	56809	ENSMUSG00000028901	0	2	0	1	1
MIMAT0000584	mmu-miR-339-5p	Gng2	14702	ENSMUSG00000043004	0	1	0	1	1
MIMAT0000584	mmu-miR-339-5p	Gnl3l	237107	ENSMUSG00000025266	0	1	0	1	1
MIMAT0000584	mmu-miR-339-5p	Grap2	17444	ENSMUSG00000042351	0	1	0	1	1
MIMAT0000584	mmu-miR-339-5p	Grin2b	14812	ENSMUSG00000030209	0	1	0	1	1
MIMAT0000584	mmu-miR-339-5p	Gtpbp3	70359	ENSMUSG00000007610	0	1	0	1	1
MIMAT0000584	mmu-miR-339-5p	Hapln4	330790	ENSMUSG00000007594	0	1	0	1	1
MIMAT0000584	mmu-miR-339-5p	Hist1h2ac	319164	ENSMUSG00000069270	0	1	0	1	1
MIMAT0000584	mmu-miR-339-5p	Ifnar1	15975	ENSMUSG00000022967	0	1	0	1	1
MIMAT0000584	mmu-miR-339-5p	Il1rl1	17082	ENSMUSG00000026069	0	2	0	1	1
MIMAT0000584	mmu-miR-339-5p	Irak2	108960	ENSMUSG00000060477	0	1	0	1	1
MIMAT0000584	mmu-miR-339-5p	Isg20l2	229504	ENSMUSG00000048039	0	1	0	1	1
MIMAT0000584	mmu-miR-339-5p	Iws1	73473	ENSMUSG00000024384	0	1	0	1	1
MIMAT0000584	mmu-miR-339-5p	Kcnk6	52150	ENSMUSG00000046410	0	1	0	1	1
MIMAT0000584	mmu-miR-339-5p	Kdelc2	68304	ENSMUSG00000034487	0	1	0	1	1
MIMAT0000584	mmu-miR-339-5p	Kdm6b	216850	ENSMUSG00000018476	0	1	0	1	1
MIMAT0000584	mmu-miR-339-5p	Kif21b	16565	ENSMUSG00000041642	0	1	0	1	1
MIMAT0000584	mmu-miR-339-5p	Kif24	109242	ENSMUSG00000028438	0	1	0	1	1
MIMAT0000584	mmu-miR-339-5p	Kif3a	16568	ENSMUSG00000018395	0	1	0	1	1
MIMAT0000584	mmu-miR-339-5p	Klhl41	228003	ENSMUSG00000075307	0	1	0	1	1
MIMAT0000584	mmu-miR-339-5p	Knop1	66356	ENSMUSG00000030980	0	1	0	1	1
MIMAT0000584	mmu-miR-339-5p	Lars2	102436	ENSMUSG00000035202	0	2	0	1	1
MIMAT0000584	mmu-miR-339-5p	Lats1	16798	ENSMUSG00000040021	0	2	0	1	1
MIMAT0000584	mmu-miR-339-5p	Lpp	210126	ENSMUSG00000033306	0	1	0	1	1
MIMAT0000584	mmu-miR-339-5p	Lrrn4cl	68852	ENSMUSG00000071656	0	1	0	1	1
MIMAT0000584	mmu-miR-339-5p	Lyrm9	66274	ENSMUSG00000072640	0	1	0	1	1
MIMAT0000584	mmu-miR-339-5p	Man2a2	140481	ENSMUSG00000038886	0	1	0	1	1
MIMAT0000584	mmu-miR-339-5p	2025-03-02	224703	ENSMUSG00000079557	0	2	0	1	1
MIMAT0000584	mmu-miR-339-5p	Mbd4	17193	ENSMUSG00000030322	0	1	0	1	1
MIMAT0000584	mmu-miR-339-5p	Mcc	328949	ENSMUSG00000071856	0	1	0	1	1
MIMAT0000584	mmu-miR-339-5p	Mcm5	17218	ENSMUSG00000005410	0	1	0	1	1
MIMAT0000584	mmu-miR-339-5p	Mdc1	240087	ENSMUSG00000061607	0	1	0	1	1
MIMAT0000584	mmu-miR-339-5p	Med18	67219	ENSMUSG00000066042	0	1	0	1	1
MIMAT0000584	mmu-miR-339-5p	Mfap1a	67532	ENSMUSG00000068479	0	1	0	1	1
MIMAT0000584	mmu-miR-339-5p	Mfn1	67414	ENSMUSG00000027668	0	1	0	1	1
MIMAT0000584	mmu-miR-339-5p	Mfsd11	69900	ENSMUSG00000020818	0	1	0	1	1
MIMAT0000584	mmu-miR-339-5p	Mga	29808	ENSMUSG00000033943	0	2	0	1	1
MIMAT0000584	mmu-miR-339-5p	Mkl2	239719	ENSMUSG00000009569	0	1	0	1	1
MIMAT0000584	mmu-miR-339-5p	Mmachc	67096	ENSMUSG00000028690	0	1	0	1	1
MIMAT0000584	mmu-miR-339-5p	Mmp25	240047	ENSMUSG00000023903	0	1	0	1	1
MIMAT0000584	mmu-miR-339-5p	Mroh1	223658	ENSMUSG00000022558	0	1	0	1	1
MIMAT0000584	mmu-miR-339-5p	Mrpl35	66223	ENSMUSG00000052962	0	1	0	1	1
MIMAT0000584	mmu-miR-339-5p	Mzt1	76789	ENSMUSG00000033186	0	1	0	1	1
MIMAT0000584	mmu-miR-339-5p	Nip7	66164	ENSMUSG00000031917	0	1	0	1	1
MIMAT0000584	mmu-miR-339-5p	Nkiras1	69721	ENSMUSG00000021772	0	3	0	1	1
MIMAT0000584	mmu-miR-339-5p	Nosip	66394	ENSMUSG00000003421	0	1	0	1	1
MIMAT0000584	mmu-miR-339-5p	Nrcam	319504	ENSMUSG00000020598	0	1	0	1	1
MIMAT0000584	mmu-miR-339-5p	Nsl1	381318	ENSMUSG00000062510	0	1	0	1	1
MIMAT0000584	mmu-miR-339-5p	Ocln	18260	ENSMUSG00000021638	0	1	0	1	1
MIMAT0000584	mmu-miR-339-5p	Ogfod1	270086	ENSMUSG00000033009	0	1	0	1	1
MIMAT0000584	mmu-miR-339-5p	Ooep	67968	ENSMUSG00000032346	0	1	0	1	1
MIMAT0000584	mmu-miR-339-5p	Osbpl8	237542	ENSMUSG00000020189	0	1	0	1	1
MIMAT0000584	mmu-miR-339-5p	Oscp1	230751	ENSMUSG00000042616	0	1	0	1	1
MIMAT0000584	mmu-miR-339-5p	P2ry4	57385	ENSMUSG00000044359	0	1	0	1	1
MIMAT0000584	mmu-miR-339-5p	Pafah1b2	18475	ENSMUSG00000003131	0	1	0	1	1
MIMAT0000584	mmu-miR-339-5p	Parp11	101187	ENSMUSG00000037997	0	1	0	1	1
MIMAT0000584	mmu-miR-339-5p	Paxip1	55982	ENSMUSG00000002221	0	1	0	1	1
MIMAT0000584	mmu-miR-339-5p	Pex13	72129	ENSMUSG00000020283	0	2	0	1	1
MIMAT0000584	mmu-miR-339-5p	Pgpep1	66522	ENSMUSG00000056204	0	1	0	1	1
MIMAT0000584	mmu-miR-339-5p	Plek	56193	ENSMUSG00000020120	0	1	0	1	1
MIMAT0000584	mmu-miR-339-5p	Pnpla3	116939	ENSMUSG00000041653	0	1	0	1	1
MIMAT0000584	mmu-miR-339-5p	Polr1b	20017	ENSMUSG00000027395	0	1	0	1	1
MIMAT0000584	mmu-miR-339-5p	Ppih	66101	ENSMUSG00000060288	0	1	0	1	1
MIMAT0000584	mmu-miR-339-5p	Ppm1k	243382	ENSMUSG00000037826	0	1	0	1	1
MIMAT0000584	mmu-miR-339-5p	Prdx1	18477	ENSMUSG00000028691	0	1	0	1	1
MIMAT0000584	mmu-miR-339-5p	Psmb11	73902	ENSMUSG00000072423	0	1	0	1	1
MIMAT0000584	mmu-miR-339-5p	Ptchd2	242748	ENSMUSG00000041544	0	1	0	1	1
MIMAT0000584	mmu-miR-339-5p	Ptk6	20459	ENSMUSG00000038751	0	1	0	1	1
MIMAT0000584	mmu-miR-339-5p	Ptpn2	19255	ENSMUSG00000024539	0	1	0	1	1
MIMAT0000584	mmu-miR-339-5p	Pycr1	209027	ENSMUSG00000025140	0	1	0	1	1
MIMAT0000584	mmu-miR-339-5p	Rab11b	19326	ENSMUSG00000077450	0	1	0	1	1
MIMAT0000584	mmu-miR-339-5p	Rac2	19354	ENSMUSG00000033220	0	1	0	1	1
MIMAT0000584	mmu-miR-339-5p	Rad1	19355	ENSMUSG00000022248	0	2	0	1	1
MIMAT0000584	mmu-miR-339-5p	Ramp1	51801	ENSMUSG00000034353	0	1	0	1	1
MIMAT0000584	mmu-miR-339-5p	Ranbp3l	223332	ENSMUSG00000048424	0	2	0	1	1
MIMAT0000584	mmu-miR-339-5p	Rbm11	224344	ENSMUSG00000032940	0	1	0	1	1
MIMAT0000584	mmu-miR-339-5p	Rbm34	52202	ENSMUSG00000033931	0	1	0	1	1
MIMAT0000584	mmu-miR-339-5p	Rbm8a	60365	ENSMUSG00000038374	0	1	0	1	1
MIMAT0000584	mmu-miR-339-5p	Rfxank	19727	ENSMUSG00000036120	0	2	0	1	1
MIMAT0000584	mmu-miR-339-5p	Rhbdl3	246104	ENSMUSG00000017692	0	5	0	1	1
MIMAT0000584	mmu-miR-339-5p	Rinl	320435	ENSMUSG00000051735	0	1	0	1	1
MIMAT0000584	mmu-miR-339-5p	Rmi2	223970	ENSMUSG00000037991	0	1	0	1	1
MIMAT0000584	mmu-miR-339-5p	Rnd1	223881	ENSMUSG00000054855	0	1	0	1	1
MIMAT0000584	mmu-miR-339-5p	Samd8	67630	ENSMUSG00000021770	0	1	0	1	1
MIMAT0000584	mmu-miR-339-5p	Sc5d	235293	ENSMUSG00000032018	0	1	0	1	1
MIMAT0000584	mmu-miR-339-5p	Senp1	223870	ENSMUSG00000033075	0	1	0	1	1
MIMAT0000584	mmu-miR-339-5p	Senp5	320213	ENSMUSG00000022772	0	1	0	1	1
MIMAT0000584	mmu-miR-339-5p	Sgms2	74442	ENSMUSG00000050931	0	1	0	1	1
MIMAT0000584	mmu-miR-339-5p	Siglece	83382	ENSMUSG00000030474	0	1	0	1	1
MIMAT0000584	mmu-miR-339-5p	Slc15a1	56643	ENSMUSG00000025557	0	1	0	1	1
MIMAT0000584	mmu-miR-339-5p	Slc25a42	73095	ENSMUSG00000002346	0	1	0	1	1
MIMAT0000584	mmu-miR-339-5p	Slc2a4	20528	ENSMUSG00000018566	0	1	0	1	1
MIMAT0000584	mmu-miR-339-5p	Slc35e1	270066	ENSMUSG00000019731	0	1	0	1	1
MIMAT0000584	mmu-miR-339-5p	Slc35e2	320541	ENSMUSG00000042202	0	1	0	1	1
MIMAT0000584	mmu-miR-339-5p	Slc6a20b	22599	ENSMUSG00000025243	0	1	0	1	1
MIMAT0000584	mmu-miR-339-5p	Slc8b1	170756	ENSMUSG00000032754	0	2	0	1	1
MIMAT0000584	mmu-miR-339-5p	Smad9	55994	ENSMUSG00000027796	0	2	0	1	1
MIMAT0000584	mmu-miR-339-5p	Smco1	69576	ENSMUSG00000046345	0	2	0	1	1
MIMAT0000584	mmu-miR-339-5p	Smtnl2	276829	ENSMUSG00000045667	0	1	0	1	1
MIMAT0000584	mmu-miR-339-5p	Sox7	20680	ENSMUSG00000063060	0	1	0	1	1
MIMAT0000584	mmu-miR-339-5p	Spib	272382	ENSMUSG00000008193	0	1	0	1	1
MIMAT0000584	mmu-miR-339-5p	Stam	20844	ENSMUSG00000026718	0	1	0	1	1
MIMAT0000584	mmu-miR-339-5p	Stom	13830	ENSMUSG00000026880	0	1	0	1	1
MIMAT0000584	mmu-miR-339-5p	Ston2	108800	ENSMUSG00000020961	0	1	0	1	1
MIMAT0000584	mmu-miR-339-5p	Strbp	20744	ENSMUSG00000026915	0	2	0	1	1
MIMAT0000584	mmu-miR-339-5p	Syt15	319508	ENSMUSG00000041479	0	1	0	1	1
MIMAT0000584	mmu-miR-339-5p	Tbl1xr1	81004	ENSMUSG00000027630	0	2	0	1	1
MIMAT0000584	mmu-miR-339-5p	Tcf25	66855	ENSMUSG00000001472	0	1	0	1	1
MIMAT0000584	mmu-miR-339-5p	Tex9	21778	ENSMUSG00000090626	0	1	0	1	1
MIMAT0000584	mmu-miR-339-5p	Tfam	21780	ENSMUSG00000003923	0	1	0	1	1
MIMAT0000584	mmu-miR-339-5p	Tigd3	332359	ENSMUSG00000044390	0	1	0	1	1
MIMAT0000584	mmu-miR-339-5p	Timmdc1	76916	ENSMUSG00000002846	0	2	0	1	1
MIMAT0000584	mmu-miR-339-5p	Tmem263	103266	ENSMUSG00000060935	0	2	0	1	1
MIMAT0000584	mmu-miR-339-5p	Tnfrsf10b	21933	ENSMUSG00000022074	0	1	0	1	1
MIMAT0000584	mmu-miR-339-5p	Tox4	268741	ENSMUSG00000016831	0	1	0	1	1
MIMAT0000584	mmu-miR-339-5p	Trim27	19720	ENSMUSG00000021326	0	1	0	1	1
MIMAT0000584	mmu-miR-339-5p	Trmt10a	108943	ENSMUSG00000004127	0	1	0	1	1
MIMAT0000584	mmu-miR-339-5p	Tspan13	66109	ENSMUSG00000020577	0	1	0	1	1
MIMAT0000584	mmu-miR-339-5p	Tstd2	272027	ENSMUSG00000035495	0	1	0	1	1
MIMAT0000584	mmu-miR-339-5p	Ttc23	67009	ENSMUSG00000030555	0	1	0	1	1
MIMAT0000584	mmu-miR-339-5p	Ttc26	264134	ENSMUSG00000056832	0	1	0	1	1
MIMAT0000584	mmu-miR-339-5p	Ttyh1	57776	ENSMUSG00000030428	0	2	0	1	1
MIMAT0000584	mmu-miR-339-5p	Ube2j2	140499	ENSMUSG00000023286	0	1	0	1	1
MIMAT0000584	mmu-miR-339-5p	Ube2v2	70620	ENSMUSG00000022674	0	1	0	1	1
MIMAT0000584	mmu-miR-339-5p	Usp45	77593	ENSMUSG00000040455	0	2	0	1	1
MIMAT0000584	mmu-miR-339-5p	Utp15	105372	ENSMUSG00000041747	0	1	0	1	1
MIMAT0000584	mmu-miR-339-5p	Vamp3	22319	ENSMUSG00000028955	0	1	0	1	1
MIMAT0000584	mmu-miR-339-5p	Vsig10	231668	ENSMUSG00000066894	0	1	0	1	1
MIMAT0000584	mmu-miR-339-5p	Wipf2	68524	ENSMUSG00000038013	0	1	0	1	1
MIMAT0000584	mmu-miR-339-5p	Xkrx	331524	ENSMUSG00000031258	0	2	0	1	1
MIMAT0000584	mmu-miR-339-5p	Xrcc2	57434	ENSMUSG00000028933	0	2	0	1	1
MIMAT0000584	mmu-miR-339-5p	Zbtb44	235132	ENSMUSG00000047412	0	1	0	1	1
MIMAT0000584	mmu-miR-339-5p	Zbtb6	241322	ENSMUSG00000066798	0	2	0	1	1
MIMAT0000584	mmu-miR-339-5p	Zbtb8a	73680	ENSMUSG00000028807	0	1	0	1	1
MIMAT0000584	mmu-miR-339-5p	Zbtb8b	215627	ENSMUSG00000048485	0	1	0	1	1
MIMAT0000584	mmu-miR-339-5p	Zdhhc3	69035	ENSMUSG00000025786	0	1	0	1	1
MIMAT0000584	mmu-miR-339-5p	Zfp317	244713	ENSMUSG00000057551	0	1	0	1	1
MIMAT0000584	mmu-miR-339-5p	Zfp345	545471	ENSMUSG00000074731	0	1	0	1	1
MIMAT0000584	mmu-miR-339-5p	Zfp354a	21408	ENSMUSG00000020364	0	1	0	1	1
MIMAT0000584	mmu-miR-339-5p	Zfp398	272347	ENSMUSG00000062519	0	1	0	1	1
MIMAT0000584	mmu-miR-339-5p	Zfp446	269870	ENSMUSG00000033961	0	2	0	1	1
MIMAT0000584	mmu-miR-339-5p	Zfp729a	212281	ENSMUSG00000021510	0	1	0	1	1
MIMAT0000584	mmu-miR-339-5p	Zfp780b	338354	ENSMUSG00000063047	0	1	0	1	1
MIMAT0000584	mmu-miR-339-5p	Zfp799	240064	ENSMUSG00000095253	0	1	0	1	1
MIMAT0000584	mmu-miR-339-5p	Zmat3	22401	ENSMUSG00000027663	0	1	0	1	1
MIMAT0000584	mmu-miR-339-5p	Zyg11b	414872	ENSMUSG00000034636	0	1	0	1	1
MIMAT0000671	mmu-miR-224-5p	Acsl4	50790	ENSMUSG00000031278	0	1	0	1	1
MIMAT0000671	mmu-miR-224-5p	Braf	109880	ENSMUSG00000002413	0	2	0	1	1
MIMAT0000671	mmu-miR-224-5p	Ddx3x	13205	ENSMUSG00000000787	0	1	0	1	1
MIMAT0000671	mmu-miR-224-5p	Dusp18	75219	ENSMUSG00000047205	0	1	0	1	1
MIMAT0000671	mmu-miR-224-5p	Egr2	13654	ENSMUSG00000037868	0	1	0	1	1
MIMAT0000671	mmu-miR-224-5p	Fermt2	218952	ENSMUSG00000037712	0	1	0	1	1
MIMAT0000671	mmu-miR-224-5p	2025-03-01	72925	ENSMUSG00000036469	0	1	0	1	1
MIMAT0000671	mmu-miR-224-5p	Npas4	225872	ENSMUSG00000045903	0	1	0	1	1
MIMAT0000671	mmu-miR-224-5p	Nphp3	74025	ENSMUSG00000032558	0	1	0	1	1
MIMAT0000671	mmu-miR-224-5p	Prr3	75210	ENSMUSG00000038500	0	2	0	1	1
MIMAT0000671	mmu-miR-224-5p	Ptx3	19288	ENSMUSG00000027832	0	1	0	1	1
MIMAT0000671	mmu-miR-224-5p	PTX3	5806	ENSG00000163661	0	1	0	1	1
MIMAT0000671	mmu-miR-224-5p	Rnf41	67588	ENSMUSG00000025373	0	1	0	1	1
MIMAT0000671	mmu-miR-224-5p	Serpine1	18787	ENSMUSG00000037411	0	1	0	1	1
MIMAT0000671	mmu-miR-224-5p	Tmem179	104885	ENSMUSG00000054013	0	1	0	1	1
MIMAT0000671	mmu-miR-224-5p	Wars2	70560	ENSMUSG00000004233	0	2	0	1	1
MIMAT0001090	mmu-miR-409-3p	Adgrf5	224792	ENSMUSG00000056492	0	1	0	1	1
MIMAT0001090	mmu-miR-409-3p	Akna	100182	ENSMUSG00000039158	0	2	0	1	1
MIMAT0001090	mmu-miR-409-3p	Dixdc1	330938	ENSMUSG00000032064	0	1	0	1	1
MIMAT0001090	mmu-miR-409-3p	Epn3	71889	ENSMUSG00000010080	0	1	0	1	1
MIMAT0001090	mmu-miR-409-3p	Fbxo41	330369	ENSMUSG00000047013	0	1	0	1	1
MIMAT0001090	mmu-miR-409-3p	Grhl3	230824	ENSMUSG00000037188	0	1	0	1	1
MIMAT0001090	mmu-miR-409-3p	H2-Q4	15015	ENSMUSG00000035929	0	1	0	1	1
MIMAT0001090	mmu-miR-409-3p	Nsa2	59050	ENSMUSG00000060739	0	1	0	1	1
MIMAT0001090	mmu-miR-409-3p	Pcdh20	219257	ENSMUSG00000050505	0	1	0	1	1
MIMAT0001090	mmu-miR-409-3p	Rnmt	67897	ENSMUSG00000009535	0	1	0	1	1
MIMAT0001090	mmu-miR-409-3p	Sms	20603	ENSMUSG00000071708	0	1	0	1	1
MIMAT0001090	mmu-miR-409-3p	Zfp750	319530	ENSMUSG00000039238	0	1	0	1	1
MIMAT0001090	mmu-miR-409-3p	Zfp92	22754	ENSMUSG00000031374	0	2	0	1	1
MIMAT0003494	mmu-miR-704	Aptx	66408	ENSMUSG00000028411	0	1	0	1	1
MIMAT0003494	mmu-miR-704	Atm	11920	ENSMUSG00000034218	0	2	0	1	1
MIMAT0003494	mmu-miR-704	Magt1	67075	ENSMUSG00000031232	0	1	0	1	1
MIMAT0003494	mmu-miR-704	Prps2	110639	ENSMUSG00000025742	0	1	0	1	1
MIMAT0003494	mmu-miR-704	Sgk3	170755	ENSMUSG00000025915	0	1	0	1	1
MIMAT0003494	mmu-miR-704	Thada	240174	ENSMUSG00000024251	0	1	0	1	1
MIMAT0003494	mmu-miR-704	Zfp871	208292	ENSMUSG00000024298	0	1	0	1	1
MIMAT0005835	mmu-miR-1b-5p	1110059G10Rik	66202	ENSMUSG00000032551	0	1	0	1	1
MIMAT0005835	mmu-miR-1b-5p	A630001G21Rik	319997	ENSMUSG00000052760	0	1	0	1	1
MIMAT0005835	mmu-miR-1b-5p	Acot11	329910	ENSMUSG00000034853	0	2	0	1	1
MIMAT0005835	mmu-miR-1b-5p	Acvr2a	11480	ENSMUSG00000052155	0	1	0	1	1
MIMAT0005835	mmu-miR-1b-5p	Ado	211488	ENSMUSG00000057134	0	1	0	1	1
MIMAT0005835	mmu-miR-1b-5p	AI429214	621080	ENSMUSG00000074384	0	1	0	1	1
MIMAT0005835	mmu-miR-1b-5p	Akap7	432442	ENSMUSG00000039166	0	1	0	1	1
MIMAT0005835	mmu-miR-1b-5p	Arl15	218639	ENSMUSG00000042348	0	1	0	1	1
MIMAT0005835	mmu-miR-1b-5p	Atf2	11909	ENSMUSG00000027104	0	5	0	1	1
MIMAT0005835	mmu-miR-1b-5p	Atp7a	11977	ENSMUSG00000033792	0	1	0	1	1
MIMAT0005835	mmu-miR-1b-5p	B3gnt2	53625	ENSMUSG00000051650	0	1	0	1	1
MIMAT0005835	mmu-miR-1b-5p	BC003965	214489	ENSMUSG00000067722	0	1	0	1	1
MIMAT0005835	mmu-miR-1b-5p	Bpifc	270757	ENSMUSG00000050108	0	1	0	1	1
MIMAT0005835	mmu-miR-1b-5p	Bsn	12217	ENSMUSG00000032589	0	3	0	1	1
MIMAT0005835	mmu-miR-1b-5p	Casp8	12370	ENSMUSG00000026029	0	1	0	1	1
MIMAT0005835	mmu-miR-1b-5p	Ccdc138	76138	ENSMUSG00000038010	0	1	0	1	1
MIMAT0005835	mmu-miR-1b-5p	Ccdc169	320604	ENSMUSG00000048655	0	1	0	1	1
MIMAT0005835	mmu-miR-1b-5p	Ccna2	12428	ENSMUSG00000027715	0	1	0	1	1
MIMAT0005835	mmu-miR-1b-5p	Ccpg1	72278	ENSMUSG00000034563	0	1	0	1	1
MIMAT0005835	mmu-miR-1b-5p	Cd28	12487	ENSMUSG00000026012	0	1	0	1	1
MIMAT0005835	mmu-miR-1b-5p	Cd28	12487	ENSMUSG00000102412	0	1	0	1	1
MIMAT0005835	mmu-miR-1b-5p	Cds2	110911	ENSMUSG00000058793	0	2	0	1	1
MIMAT0005835	mmu-miR-1b-5p	Chek1	12649	ENSMUSG00000032113	0	2	0	1	1
MIMAT0005835	mmu-miR-1b-5p	Chic1	12212	ENSMUSG00000031327	0	1	0	1	1
MIMAT0005835	mmu-miR-1b-5p	Cisd2	67006	ENSMUSG00000028165	0	3	0	1	1
MIMAT0005835	mmu-miR-1b-5p	Csnk1g3	70425	ENSMUSG00000073563	0	1	0	1	1
MIMAT0005835	mmu-miR-1b-5p	Csrnp3	77771	ENSMUSG00000044647	0	1	0	1	1
MIMAT0005835	mmu-miR-1b-5p	Cwf19l2	244672	ENSMUSG00000025898	0	1	0	1	1
MIMAT0005835	mmu-miR-1b-5p	Cysltr1	58861	ENSMUSG00000052821	0	1	0	1	1
MIMAT0005835	mmu-miR-1b-5p	Dtna	13527	ENSMUSG00000024302	0	1	0	1	1
MIMAT0005835	mmu-miR-1b-5p	Dzank1	241688	ENSMUSG00000037259	0	1	0	1	1
MIMAT0005835	mmu-miR-1b-5p	E2f1	13555	ENSMUSG00000027490	0	1	0	1	1
MIMAT0005835	mmu-miR-1b-5p	Ephb3	13845	ENSMUSG00000005958	0	1	0	1	1
MIMAT0005835	mmu-miR-1b-5p	Etfbkmt	320204	ENSMUSG00000039958	0	1	0	1	1
MIMAT0005835	mmu-miR-1b-5p	Fam169b	434197	ENSMUSG00000074071	0	2	0	1	1
MIMAT0005835	mmu-miR-1b-5p	Fbxl14	101358	ENSMUSG00000030019	0	4	0	1	1
MIMAT0005835	mmu-miR-1b-5p	Fbxo45	268882	ENSMUSG00000035764	0	1	0	1	1
MIMAT0005835	mmu-miR-1b-5p	Foxk1	17425	ENSMUSG00000056493	0	1	0	1	1
MIMAT0005835	mmu-miR-1b-5p	Frmd6	319710	ENSMUSG00000048285	0	2	0	1	1
MIMAT0005835	mmu-miR-1b-5p	Gabpb2	213054	ENSMUSG00000038766	0	1	0	1	1
MIMAT0005835	mmu-miR-1b-5p	Gabra2	14395	ENSMUSG00000000560	0	1	0	1	1
MIMAT0005835	mmu-miR-1b-5p	Gfod1	328232	ENSMUSG00000051335	0	1	0	1	1
MIMAT0005835	mmu-miR-1b-5p	Haus2	66296	ENSMUSG00000027285	0	1	0	1	1
MIMAT0005835	mmu-miR-1b-5p	Hist1h1d	14957	ENSMUSG00000052565	0	1	0	1	1
MIMAT0005835	mmu-miR-1b-5p	Hoxd1	15429	ENSMUSG00000042448	0	1	0	1	1
MIMAT0005835	mmu-miR-1b-5p	Htt	15194	ENSMUSG00000029104	0	1	0	1	1
MIMAT0005835	mmu-miR-1b-5p	Iars2	381314	ENSMUSG00000026618	0	1	0	1	1
MIMAT0005835	mmu-miR-1b-5p	Il15ra	16169	ENSMUSG00000023206	0	1	0	1	1
MIMAT0005835	mmu-miR-1b-5p	Iws1	73473	ENSMUSG00000024384	0	1	0	1	1
MIMAT0005835	mmu-miR-1b-5p	Lhfpl4	269788	ENSMUSG00000042873	0	3	0	1	1
MIMAT0005835	mmu-miR-1b-5p	Lin28b	380669	ENSMUSG00000063804	0	1	0	1	1
MIMAT0005835	mmu-miR-1b-5p	Loxl3	16950	ENSMUSG00000000693	0	1	0	1	1
MIMAT0005835	mmu-miR-1b-5p	Lrrc75b	192734	ENSMUSG00000046807	0	1	0	1	1
MIMAT0005835	mmu-miR-1b-5p	Mavs	228607	ENSMUSG00000037523	0	1	0	1	1
MIMAT0005835	mmu-miR-1b-5p	Mtf1	17764	ENSMUSG00000028890	0	1	0	1	1
MIMAT0005835	mmu-miR-1b-5p	Nacc2	67991	ENSMUSG00000026932	0	3	0	1	1
MIMAT0005835	mmu-miR-1b-5p	Nras	18176	ENSMUSG00000027852	0	3	0	1	1
MIMAT0005835	mmu-miR-1b-5p	Nxpe3	385658	ENSMUSG00000075033	0	1	0	1	1
MIMAT0005835	mmu-miR-1b-5p	Oip5	70645	ENSMUSG00000072980	0	1	0	1	1
MIMAT0005835	mmu-miR-1b-5p	Pdxk	216134	ENSMUSG00000032788	0	1	0	1	1
MIMAT0005835	mmu-miR-1b-5p	Pgm2l1	70974	ENSMUSG00000030729	0	1	0	1	1
MIMAT0005835	mmu-miR-1b-5p	Pik3ca	18706	ENSMUSG00000027665	0	1	0	1	1
MIMAT0005835	mmu-miR-1b-5p	Pitpnb	56305	ENSMUSG00000050017	0	1	0	1	1
MIMAT0005835	mmu-miR-1b-5p	Piwil2	57746	ENSMUSG00000033644	0	1	0	1	1
MIMAT0005835	mmu-miR-1b-5p	Plag1	56711	ENSMUSG00000003282	0	1	0	1	1
MIMAT0005835	mmu-miR-1b-5p	Plxna1	18844	ENSMUSG00000030084	0	1	0	1	1
MIMAT0005835	mmu-miR-1b-5p	Pofut1	140484	ENSMUSG00000046020	0	1	0	1	1
MIMAT0005835	mmu-miR-1b-5p	Prl5a1	28078	ENSMUSG00000017064	0	1	0	1	1
MIMAT0005835	mmu-miR-1b-5p	Prmt8	381813	ENSMUSG00000030350	0	2	0	1	1
MIMAT0005835	mmu-miR-1b-5p	Prpf18	67229	ENSMUSG00000039449	0	1	0	1	1
MIMAT0005835	mmu-miR-1b-5p	Psd3	234353	ENSMUSG00000030465	0	2	0	1	1
MIMAT0005835	mmu-miR-1b-5p	Ptdss1	19210	ENSMUSG00000021518	0	1	0	1	1
MIMAT0005835	mmu-miR-1b-5p	Rasa2	114713	ENSMUSG00000032413	0	1	0	1	1
MIMAT0005835	mmu-miR-1b-5p	Rbbp9	26450	ENSMUSG00000027428	0	1	0	1	1
MIMAT0005835	mmu-miR-1b-5p	Rbm41	237073	ENSMUSG00000031433	0	1	0	1	1
MIMAT0005835	mmu-miR-1b-5p	Rbm47	245945	ENSMUSG00000070780	0	2	0	1	1
MIMAT0005835	mmu-miR-1b-5p	Rgl1	19731	ENSMUSG00000026482	0	1	0	1	1
MIMAT0005835	mmu-miR-1b-5p	Rps3	27050	ENSMUSG00000030744	0	1	0	1	1
MIMAT0005835	mmu-miR-1b-5p	Rsbn1l	242860	ENSMUSG00000039968	0	1	0	1	1
MIMAT0005835	mmu-miR-1b-5p	Rufy2	70432	ENSMUSG00000020070	0	1	0	1	1
MIMAT0005835	mmu-miR-1b-5p	Sass6	72776	ENSMUSG00000027959	0	2	0	1	1
MIMAT0005835	mmu-miR-1b-5p	Satb2	212712	ENSMUSG00000038331	0	1	0	1	1
MIMAT0005835	mmu-miR-1b-5p	2025-09-03	24050	ENSMUSG00000022456	0	1	0	1	1
MIMAT0005835	mmu-miR-1b-5p	Slc16a10	72472	ENSMUSG00000019838	0	1	0	1	1
MIMAT0005835	mmu-miR-1b-5p	Slc16a9	66859	ENSMUSG00000037762	0	1	0	1	1
MIMAT0005835	mmu-miR-1b-5p	Slc25a46	67453	ENSMUSG00000024259	0	2	0	1	1
MIMAT0005835	mmu-miR-1b-5p	Slc41a3	71699	ENSMUSG00000030089	0	1	0	1	1
MIMAT0005835	mmu-miR-1b-5p	Snx27	76742	ENSMUSG00000028136	0	1	0	1	1
MIMAT0005835	mmu-miR-1b-5p	Srgap3	259302	ENSMUSG00000030257	0	1	0	1	1
MIMAT0005835	mmu-miR-1b-5p	Ss18l1	269397	ENSMUSG00000039086	0	3	0	1	1
MIMAT0005835	mmu-miR-1b-5p	St6galnac1	20445	ENSMUSG00000009588	0	1	0	1	1
MIMAT0005835	mmu-miR-1b-5p	Strbp	20744	ENSMUSG00000026915	0	1	0	1	1
MIMAT0005835	mmu-miR-1b-5p	Stxbp6	217517	ENSMUSG00000046314	0	1	0	1	1
MIMAT0005835	mmu-miR-1b-5p	Tas1r3	83771	ENSMUSG00000029072	0	2	0	1	1
MIMAT0005835	mmu-miR-1b-5p	Tbc1d13	70296	ENSMUSG00000039678	0	1	0	1	1
MIMAT0005835	mmu-miR-1b-5p	Tbc1d22b	381085	ENSMUSG00000042203	0	1	0	1	1
MIMAT0005835	mmu-miR-1b-5p	Tdrd1	83561	ENSMUSG00000025081	0	3	0	1	1
MIMAT0005835	mmu-miR-1b-5p	Tfcp2l1	81879	ENSMUSG00000026380	0	2	0	1	1
MIMAT0005835	mmu-miR-1b-5p	Tigd5	105734	ENSMUSG00000103906	0	1	0	1	1
MIMAT0005835	mmu-miR-1b-5p	Tlr4	21898	ENSMUSG00000039005	0	1	0	1	1
MIMAT0005835	mmu-miR-1b-5p	Tmem161b	72745	ENSMUSG00000035762	0	1	0	1	1
MIMAT0005835	mmu-miR-1b-5p	Tmem200a	77220	ENSMUSG00000049420	0	1	0	1	1
MIMAT0005835	mmu-miR-1b-5p	Tnrc6b	213988	ENSMUSG00000047888	0	1	0	1	1
MIMAT0005835	mmu-miR-1b-5p	Tpte	234129	ENSMUSG00000031481	0	1	0	1	1
MIMAT0005835	mmu-miR-1b-5p	Trhr	22045	ENSMUSG00000038760	0	1	0	1	1
MIMAT0005835	mmu-miR-1b-5p	Ubac1	98766	ENSMUSG00000036352	0	2	0	1	1
MIMAT0005835	mmu-miR-1b-5p	Unc5b	107449	ENSMUSG00000020099	0	2	0	1	1
MIMAT0005835	mmu-miR-1b-5p	Uty	22290	ENSMUSG00000068457	0	1	0	1	1
MIMAT0005835	mmu-miR-1b-5p	Wfdc12	192200	ENSMUSG00000042845	0	1	0	1	1
MIMAT0005835	mmu-miR-1b-5p	Zbtb39	320080	ENSMUSG00000044617	0	1	0	1	1
MIMAT0005835	mmu-miR-1b-5p	Zfp354a	21408	ENSMUSG00000020364	0	1	0	1	1
MIMAT0005835	mmu-miR-1b-5p	Zfp446	269870	ENSMUSG00000033961	0	1	0	1	1
MIMAT0005835	mmu-miR-1b-5p	Zfp462	242466	ENSMUSG00000060206	0	1	0	1	1
MIMAT0005835	mmu-miR-1b-5p	Zfp874b	408067	ENSMUSG00000059839	0	1	0	1	1
MIMAT0005835	mmu-miR-1b-5p	Zfp941	407812	ENSMUSG00000060314	0	1	0	1	1
MIMAT0005835	mmu-miR-1b-5p	Zfp963	620419	ENSMUSG00000092260	0	2	0	1	1
MIMAT0005835	mmu-miR-1b-5p	Zscan4c	245109	ENSMUSG00000054272	0	1	0	1	1
MIMAT0005835	mmu-miR-1b-5p	Zscan4d	545913	ENSMUSG00000090714	0	1	0	1	1
MIMAT0009458	mmu-miR-1981-5p	2210016F16Rik	70153	ENSMUSG00000021550	0	1	0	1	1
MIMAT0009458	mmu-miR-1981-5p	4930579G24Rik	75939	ENSMUSG00000027811	0	1	0	1	1
MIMAT0009458	mmu-miR-1981-5p	A830018L16Rik	320492	ENSMUSG00000057715	0	1	0	1	1
MIMAT0009458	mmu-miR-1981-5p	Abcd2	26874	ENSMUSG00000055782	0	1	0	1	1
MIMAT0009458	mmu-miR-1981-5p	Abcg1	11307	ENSMUSG00000024030	0	1	0	1	1
MIMAT0009458	mmu-miR-1981-5p	Adarb1	110532	ENSMUSG00000020262	0	1	0	1	1
MIMAT0009458	mmu-miR-1981-5p	Ank	11732	ENSMUSG00000022265	0	1	0	1	1
MIMAT0009458	mmu-miR-1981-5p	Asb3	65257	ENSMUSG00000020305	0	1	0	1	1
MIMAT0009458	mmu-miR-1981-5p	B4galt6	56386	ENSMUSG00000056124	0	1	0	1	1
MIMAT0009458	mmu-miR-1981-5p	Bri3bp	76809	ENSMUSG00000037905	0	1	0	1	1
MIMAT0009458	mmu-miR-1981-5p	Camk4	12326	ENSMUSG00000038128	0	1	0	1	1
MIMAT0009458	mmu-miR-1981-5p	Ccdc36	434438	ENSMUSG00000047220	0	1	0	1	1
MIMAT0009458	mmu-miR-1981-5p	Chek2	50883	ENSMUSG00000029521	0	1	0	1	1
MIMAT0009458	mmu-miR-1981-5p	Chrnb4	108015	ENSMUSG00000035200	0	1	0	1	1
MIMAT0009458	mmu-miR-1981-5p	Clmn	94040	ENSMUSG00000021097	0	1	0	1	1
MIMAT0009458	mmu-miR-1981-5p	Cmtm3	68119	ENSMUSG00000031875	0	1	0	1	1
MIMAT0009458	mmu-miR-1981-5p	Cxcl11	56066	ENSMUSG00000060183	0	1	0	1	1
MIMAT0009458	mmu-miR-1981-5p	Diaph2	54004	ENSMUSG00000034480	0	1	0	1	1
MIMAT0009458	mmu-miR-1981-5p	Dkc1	245474	ENSMUSG00000031403	0	1	0	1	1
MIMAT0009458	mmu-miR-1981-5p	Edaradd	171211	ENSMUSG00000095105	0	1	0	1	1
MIMAT0009458	mmu-miR-1981-5p	Emc8	18117	ENSMUSG00000031819	0	1	0	1	1
MIMAT0009458	mmu-miR-1981-5p	Ercc4	50505	ENSMUSG00000022545	0	1	0	1	1
MIMAT0009458	mmu-miR-1981-5p	F2r	14062	ENSMUSG00000048376	0	1	0	1	1
MIMAT0009458	mmu-miR-1981-5p	Fam178a	226151	ENSMUSG00000036097	0	1	0	1	1
MIMAT0009458	mmu-miR-1981-5p	Fndc7	320181	ENSMUSG00000045326	0	1	0	1	1
MIMAT0009458	mmu-miR-1981-5p	Gabpb2	213054	ENSMUSG00000038766	0	1	0	1	1
MIMAT0009458	mmu-miR-1981-5p	Gemin8	237221	ENSMUSG00000040621	0	1	0	1	1
MIMAT0009458	mmu-miR-1981-5p	Gga2	74105	ENSMUSG00000030872	0	1	0	1	1
MIMAT0009458	mmu-miR-1981-5p	Glrx2	69367	ENSMUSG00000018196	0	1	0	1	1
MIMAT0009458	mmu-miR-1981-5p	Gnal	14680	ENSMUSG00000024524	0	1	0	1	1
MIMAT0009458	mmu-miR-1981-5p	Haus2	66296	ENSMUSG00000027285	0	1	0	1	1
MIMAT0009458	mmu-miR-1981-5p	Hecw1	94253	ENSMUSG00000021301	0	1	0	1	1
MIMAT0009458	mmu-miR-1981-5p	Hltf	20585	ENSMUSG00000002428	0	1	0	1	1
MIMAT0009458	mmu-miR-1981-5p	Hpgds	54486	ENSMUSG00000029919	0	1	0	1	1
MIMAT0009458	mmu-miR-1981-5p	Hyal1	15586	ENSMUSG00000010051	0	1	0	1	1
MIMAT0009458	mmu-miR-1981-5p	Irgc1	210145	ENSMUSG00000062028	0	1	0	1	1
MIMAT0009458	mmu-miR-1981-5p	Kif5b	16573	ENSMUSG00000006740	0	1	0	1	1
MIMAT0009458	mmu-miR-1981-5p	Kremen2	73016	ENSMUSG00000040680	0	1	0	1	1
MIMAT0009458	mmu-miR-1981-5p	Mc1r	17199	ENSMUSG00000074037	0	1	0	1	1
MIMAT0009458	mmu-miR-1981-5p	Med16	216154	ENSMUSG00000013833	0	1	0	1	1
MIMAT0009458	mmu-miR-1981-5p	Mpp7	75739	ENSMUSG00000057440	0	1	0	1	1
MIMAT0009458	mmu-miR-1981-5p	Myo1e	71602	ENSMUSG00000032220	0	2	0	1	1
MIMAT0009458	mmu-miR-1981-5p	Nav1	215690	ENSMUSG00000009418	0	1	0	1	1
MIMAT0009458	mmu-miR-1981-5p	Ndufaf7	73694	ENSMUSG00000024082	0	1	0	1	1
MIMAT0009458	mmu-miR-1981-5p	Pdzd2	68070	ENSMUSG00000022197	0	1	0	1	1
MIMAT0009458	mmu-miR-1981-5p	Pik3c2a	18704	ENSMUSG00000030660	0	1	0	1	1
MIMAT0009458	mmu-miR-1981-5p	Pkd2	18764	ENSMUSG00000034462	0	1	0	1	1
MIMAT0009458	mmu-miR-1981-5p	Pla2g2d	18782	ENSMUSG00000041202	0	1	0	1	1
MIMAT0009458	mmu-miR-1981-5p	Ptpn7	320139	ENSMUSG00000031506	0	1	0	1	1
MIMAT0009458	mmu-miR-1981-5p	Pwwp2a	70802	ENSMUSG00000044950	0	1	0	1	1
MIMAT0009458	mmu-miR-1981-5p	Qpct	70536	ENSMUSG00000024084	0	1	0	1	1
MIMAT0009458	mmu-miR-1981-5p	Rcbtb1	71330	ENSMUSG00000035469	0	1	0	1	1
MIMAT0009458	mmu-miR-1981-5p	Rhag	19743	ENSMUSG00000023926	0	1	0	1	1
MIMAT0009458	mmu-miR-1981-5p	Rhbdl2	230726	ENSMUSG00000043333	0	1	0	1	1
MIMAT0009458	mmu-miR-1981-5p	Rpl7l1	66229	ENSMUSG00000063888	0	1	0	1	1
MIMAT0009458	mmu-miR-1981-5p	Rprd1a	225283	ENSMUSG00000040446	0	1	0	1	1
MIMAT0009458	mmu-miR-1981-5p	S1pr3	13610	ENSMUSG00000067586	0	1	0	1	1
MIMAT0009458	mmu-miR-1981-5p	Samd8	67630	ENSMUSG00000021770	0	1	0	1	1
MIMAT0009458	mmu-miR-1981-5p	Slc4a4	54403	ENSMUSG00000060961	0	1	0	1	1
MIMAT0009458	mmu-miR-1981-5p	Stxbp4	20913	ENSMUSG00000020546	0	1	0	1	1
MIMAT0009458	mmu-miR-1981-5p	Syt11	229521	ENSMUSG00000068923	0	1	0	1	1
MIMAT0009458	mmu-miR-1981-5p	Tbc1d24	224617	ENSMUSG00000036473	0	1	0	1	1
MIMAT0009458	mmu-miR-1981-5p	Tcea1	21399	ENSMUSG00000033813	0	1	0	1	1
MIMAT0009458	mmu-miR-1981-5p	Tead4	21679	ENSMUSG00000030353	0	1	0	1	1
MIMAT0009458	mmu-miR-1981-5p	Tet1	52463	ENSMUSG00000047146	0	1	0	1	1
MIMAT0009458	mmu-miR-1981-5p	Tmlhe	192289	ENSMUSG00000079834	0	1	0	1	1
MIMAT0009458	mmu-miR-1981-5p	Tmod1	21916	ENSMUSG00000028328	0	1	0	1	1
MIMAT0009458	mmu-miR-1981-5p	Tns4	217169	ENSMUSG00000017607	0	1	0	1	1
MIMAT0009458	mmu-miR-1981-5p	Tprkb	69786	ENSMUSG00000054226	0	1	0	1	1
MIMAT0009458	mmu-miR-1981-5p	Ubxn2a	217379	ENSMUSG00000020634	0	1	0	1	1
MIMAT0009458	mmu-miR-1981-5p	Ubxn8	108159	ENSMUSG00000052906	0	1	0	1	1
MIMAT0009458	mmu-miR-1981-5p	Usp45	77593	ENSMUSG00000040455	0	1	0	1	1
MIMAT0009458	mmu-miR-1981-5p	Ybey	216119	ENSMUSG00000033126	0	1	0	1	1
MIMAT0009458	mmu-miR-1981-5p	Zfp316	54201	ENSMUSG00000046658	0	1	0	1	1
MIMAT0009458	mmu-miR-1981-5p	Zfp933	242747	ENSMUSG00000059423	0	1	0	1	1

## Sheet: Mb+T_high+Ahr Vs Mb+T_high     
	Microbiome+Toxicant_High_AHR_vs_Microbiome+Toxicant_High.validated.targeted.genes.result
mature_mirna_acc	mature_mirna_id	target_symbol	target_entrez	target_ensembl	mirecords	mirtarbase	tarbase	validated.sum	all.sum
MIMAT0000246	mmu-miR-122-5p	Aldoa	11674	ENSMUSG00000030695	2	7	1	3	3
MIMAT0000246	mmu-miR-122-5p	Bckdk	12041	ENSMUSG00000030802	1	1	1	3	3
MIMAT0000246	mmu-miR-122-5p	Cd320	54219	ENSMUSG00000002308	1	1	1	3	3
MIMAT0000246	mmu-miR-122-5p	Slc7a1	11987	ENSMUSG00000041313	1	3	1	3	3
MIMAT0000123	mmu-miR-1a-3p	Calm1	12313	ENSMUSG00000001175	1	1	0	2	2
MIMAT0000123	mmu-miR-1a-3p	Calm2	12314	ENSMUSG00000036438	1	1	0	2	2
MIMAT0000123	mmu-miR-1a-3p	Cdc42	12540	ENSMUSG00000006699	1	1	0	2	2
MIMAT0000123	mmu-miR-1a-3p	Cdk9	107951	ENSMUSG00000009555	1	1	0	2	2
MIMAT0000123	mmu-miR-1a-3p	Gja1	14609	ENSMUSG00000050953	2	1	0	2	2
MIMAT0000123	mmu-miR-1a-3p	Hand2	15111	ENSMUSG00000038193	2	2	0	2	2
MIMAT0000123	mmu-miR-1a-3p	Hdac4	208727	ENSMUSG00000026313	2	1	0	2	2
MIMAT0000123	mmu-miR-1a-3p	Irx5	54352	ENSMUSG00000031737	1	1	0	2	2
MIMAT0000123	mmu-miR-1a-3p	Mef2a	17258	ENSMUSG00000030557	2	1	0	2	2
MIMAT0000238	mmu-miR-205-5p	Pten	19211	ENSMUSG00000013663	2	1	0	2	2
MIMAT0000246	mmu-miR-122-5p	Alas2	11656	ENSMUSG00000025270	0	1	2	2	2
MIMAT0000246	mmu-miR-122-5p	Bmpr1a	12166	ENSMUSG00000021796	0	1	1	2	2
MIMAT0000246	mmu-miR-122-5p	Camk2b	12323	ENSMUSG00000057897	0	1	1	2	2
MIMAT0000246	mmu-miR-122-5p	Ccnd1	12443	ENSMUSG00000070348	0	1	2	2	2
MIMAT0000246	mmu-miR-122-5p	Cpox	12892	ENSMUSG00000022742	0	1	1	2	2
MIMAT0000246	mmu-miR-122-5p	Ddc	13195	ENSMUSG00000020182	0	1	1	2	2
MIMAT0000246	mmu-miR-122-5p	Fech	14151	ENSMUSG00000024588	0	1	1	2	2
MIMAT0000246	mmu-miR-122-5p	Gpx7	67305	ENSMUSG00000028597	1	1	0	2	2
MIMAT0000246	mmu-miR-122-5p	Gys1	14936	ENSMUSG00000003865	0	2	1	2	2
MIMAT0000246	mmu-miR-122-5p	Hamp	84506	ENSMUSG00000050440	0	1	1	2	2
MIMAT0000246	mmu-miR-122-5p	Hba-a1	15122	ENSMUSG00000069919	0	1	2	2	2
MIMAT0000246	mmu-miR-122-5p	Hfe	15216	ENSMUSG00000006611	0	1	1	2	2
MIMAT0000246	mmu-miR-122-5p	Hfe2	69585	ENSMUSG00000038403	1	3	0	2	2
MIMAT0000246	mmu-miR-122-5p	Hist1h1c	50708	ENSMUSG00000036181	0	1	1	2	2
MIMAT0000246	mmu-miR-122-5p	Hmbs	15288	ENSMUSG00000032126	0	1	2	2	2
MIMAT0000246	mmu-miR-122-5p	Irf6	54139	ENSMUSG00000026638	0	1	1	2	2
MIMAT0000246	mmu-miR-122-5p	Ndrg3	29812	ENSMUSG00000027634	0	2	1	2	2
MIMAT0000246	mmu-miR-122-5p	Ppox	19044	ENSMUSG00000062729	0	1	1	2	2
MIMAT0000246	mmu-miR-122-5p	Rbl2	19651	ENSMUSG00000031666	0	1	1	2	2
MIMAT0000246	mmu-miR-122-5p	Rell1	100532	ENSMUSG00000047881	0	1	1	2	2
MIMAT0000246	mmu-miR-122-5p	Sbk1	104175	ENSMUSG00000042978	0	1	1	2	2
MIMAT0000246	mmu-miR-122-5p	Slc35a4	67843	ENSMUSG00000033272	1	2	0	2	2
MIMAT0000246	mmu-miR-122-5p	Smad4	17128	ENSMUSG00000024515	0	1	1	2	2
MIMAT0000246	mmu-miR-122-5p	Smad7	17131	ENSMUSG00000025880	0	1	1	2	2
MIMAT0000246	mmu-miR-122-5p	Smarcd1	83797	ENSMUSG00000023018	0	1	1	2	2
MIMAT0000246	mmu-miR-122-5p	Socs2	216233	ENSMUSG00000020027	0	1	1	2	2
MIMAT0000246	mmu-miR-122-5p	Tfr2	50765	ENSMUSG00000029716	0	1	1	2	2
MIMAT0000246	mmu-miR-122-5p	Tgfbr1	21812	ENSMUSG00000007613	0	1	1	2	2
MIMAT0000246	mmu-miR-122-5p	Tmed3	66111	ENSMUSG00000032353	1	2	0	2	2
MIMAT0000246	mmu-miR-122-5p	Tmem50b	77975	ENSMUSG00000022964	1	1	0	2	2
MIMAT0000246	mmu-miR-122-5p	Urod	22275	ENSMUSG00000028684	0	1	1	2	2
MIMAT0000246	mmu-miR-122-5p	Uros	22276	ENSMUSG00000030979	0	1	1	2	2
MIMAT0000247	mmu-miR-143-3p	Ptn	19242	ENSMUSG00000029838	1	1	0	2	2
MIMAT0000381	mmu-miR-34c-5p	Runx2	12393	ENSMUSG00000039153	1	1	0	2	2
CUSTOM	mmu-miR-1a-3p	Hand2	15111	ENSMUSG00000038193	0	0	1	1	1
CUSTOM	mmu-miR-1a-3p	Hdac4	208727	ENSMUSG00000026313	0	0	1	1	1
CUSTOM	mmu-miR-1a-3p	Hdac4		ENSMUSG00000073617	0	0	1	1	1
CUSTOM	mmu-miR-1a-3p	Igf1	16000	ENSMUSG00000020053	0	0	1	1	1
CUSTOM	mmu-miR-1a-3p	Tmsb4x	19241	ENSMUSG00000049775	0	0	2	1	1
CUSTOM	mmu-miR-1a-3p	Twf1	19230	ENSMUSG00000022451	0	0	1	1	1
CUSTOM	mmu-miR-1a-3p	Twf1	233637	ENSMUSG00000022451	0	0	1	1	1
CUSTOM	mmu-miR-1a-3p	Twf2	23999	ENSMUSG00000023277	0	0	2	1	1
MIMAT0000123	mmu-miR-1a-3p	Acta1	11459	ENSMUSG00000031972	0	1	0	1	1
MIMAT0000123	mmu-miR-1a-3p	Adar	56417	ENSMUSG00000027951	0	1	0	1	1
MIMAT0000123	mmu-miR-1a-3p	Anxa5	11747	ENSMUSG00000027712	0	1	0	1	1
MIMAT0000123	mmu-miR-1a-3p	Calm1	12314	ENSMUSG00000001175	1	0	0	1	1
MIMAT0000123	mmu-miR-1a-3p	Calm1	12315	ENSMUSG00000001175	1	0	0	1	1
MIMAT0000123	mmu-miR-1a-3p	Calm2	12313	ENSMUSG00000036438	1	0	0	1	1
MIMAT0000123	mmu-miR-1a-3p	Calm2	12315	ENSMUSG00000036438	1	0	0	1	1
MIMAT0000123	mmu-miR-1a-3p	Clcn3	12725	ENSMUSG00000004319	0	1	0	1	1
MIMAT0000123	mmu-miR-1a-3p	Cpeb1	12877	ENSMUSG00000025586	0	1	0	1	1
MIMAT0000123	mmu-miR-1a-3p	Ets1	23871	ENSMUSG00000032035	0	1	0	1	1
MIMAT0000123	mmu-miR-1a-3p	Fn1	14268	ENSMUSG00000026193	0	1	0	1	1
MIMAT0000123	mmu-miR-1a-3p	Fzd7	14369	ENSMUSG00000041075	0	1	0	1	1
MIMAT0000123	mmu-miR-1a-3p	Gata4	14463	ENSMUSG00000021944	0	1	0	1	1
MIMAT0000123	mmu-miR-1a-3p	Hdac4		ENSMUSG00000073617	2	0	0	1	1
MIMAT0000123	mmu-miR-1a-3p	Hes1	15205	ENSMUSG00000022528	0	1	0	1	1
MIMAT0000123	mmu-miR-1a-3p	Hspa1b	15511	ENSMUSG00000090877	0	1	0	1	1
MIMAT0000123	mmu-miR-1a-3p	Hspd1	15510	ENSMUSG00000025980	0	1	0	1	1
MIMAT0000123	mmu-miR-1a-3p	Igf1	16000	ENSMUSG00000020053	0	1	0	1	1
MIMAT0000123	mmu-miR-1a-3p	Igf1r	16001	ENSMUSG00000005533	0	1	0	1	1
MIMAT0000123	mmu-miR-1a-3p	Klf4	16600	ENSMUSG00000003032	0	1	0	1	1
MIMAT0000123	mmu-miR-1a-3p	Map4k3	225028	ENSMUSG00000024242	0	1	0	1	1
MIMAT0000123	mmu-miR-1a-3p	Meox2	17286	ENSMUSG00000036144	0	1	0	1	1
MIMAT0000123	mmu-miR-1a-3p	Mkl1	223701	ENSMUSG00000042292	0	1	0	1	1
MIMAT0000123	mmu-miR-1a-3p	Mup10	100039008	ENSMUSG00000078680	0	1	0	1	1
MIMAT0000123	mmu-miR-1a-3p	Mup11	100039028	ENSMUSG00000073834	0	1	0	1	1
MIMAT0000123	mmu-miR-1a-3p	Mup12	100039054	ENSMUSG00000094793	0	1	0	1	1
MIMAT0000123	mmu-miR-1a-3p	Mup14	100039116	ENSMUSG00000073830	0	1	0	1	1
MIMAT0000123	mmu-miR-1a-3p	Mup14	100039116	ENSMUSG00000106700	0	1	0	1	1
MIMAT0000123	mmu-miR-1a-3p	Mup17	100039206	ENSMUSG00000096688	0	1	0	1	1
MIMAT0000123	mmu-miR-1a-3p	Mup19	100189605	ENSMUSG00000078673	0	1	0	1	1
MIMAT0000123	mmu-miR-1a-3p	Myh6	17888	ENSMUSG00000040752	0	1	0	1	1
MIMAT0000123	mmu-miR-1a-3p	Myocd	214384	ENSMUSG00000020542	0	1	0	1	1
MIMAT0000123	mmu-miR-1a-3p	Nfat5	54446	ENSMUSG00000003847	0	1	0	1	1
MIMAT0000123	mmu-miR-1a-3p	Nppa	230899	ENSMUSG00000041616	0	1	0	1	1
MIMAT0000123	mmu-miR-1a-3p	Pax3	18505	ENSMUSG00000004872	0	4	0	1	1
MIMAT0000123	mmu-miR-1a-3p	Pax7	18509	ENSMUSG00000028736	0	1	0	1	1
MIMAT0000123	mmu-miR-1a-3p	Pola1	18968	ENSMUSG00000006678	0	1	0	1	1
MIMAT0000123	mmu-miR-1a-3p	Rarb	218772	ENSMUSG00000017491	0	1	0	1	1
MIMAT0000123	mmu-miR-1a-3p	Rasa1	218397	ENSMUSG00000021549	0	1	0	1	1
MIMAT0000123	mmu-miR-1a-3p	Rheb	19744	ENSMUSG00000028945	0	1	0	1	1
MIMAT0000123	mmu-miR-1a-3p	Rnf170	77733	ENSMUSG00000013878	0	1	0	1	1
MIMAT0000123	mmu-miR-1a-3p	Rps6	20104	ENSMUSG00000028495	0	1	0	1	1
MIMAT0000123	mmu-miR-1a-3p	Sh3bgrl	56726	ENSMUSG00000031246	0	1	0	1	1
MIMAT0000123	mmu-miR-1a-3p	Smarcb1	20587	ENSMUSG00000000902	0	1	0	1	1
MIMAT0000123	mmu-miR-1a-3p	Smarcd2	83796	ENSMUSG00000078619	0	1	0	1	1
MIMAT0000123	mmu-miR-1a-3p	Srf	20807	ENSMUSG00000015605	0	1	0	1	1
MIMAT0000123	mmu-miR-1a-3p	Tgoln1	22134	ENSMUSG00000056429	0	1	0	1	1
MIMAT0000123	mmu-miR-1a-3p	Tlx2	21909	ENSMUSG00000068327	0	1	0	1	1
MIMAT0000123	mmu-miR-1a-3p	Tmsb4x	19241	ENSMUSG00000049775	1	0	0	1	1
MIMAT0000123	mmu-miR-1a-3p	Ucp2	22228	ENSMUSG00000033685	0	1	0	1	1
MIMAT0000236	mmu-miR-203-3p	A430107P09Rik	100568452		0	1	0	1	1
MIMAT0000236	mmu-miR-203-3p	Alkbh5	268420	ENSMUSG00000042650	0	1	0	1	1
MIMAT0000236	mmu-miR-203-3p	Bnc2	242509	ENSMUSG00000028487	0	1	0	1	1
MIMAT0000236	mmu-miR-203-3p	Cav1	12389	ENSMUSG00000007655	0	1	0	1	1
MIMAT0000236	mmu-miR-203-3p	Ccdc110	212392	ENSMUSG00000071104	0	1	0	1	1
MIMAT0000236	mmu-miR-203-3p	Ces2g	72361	ENSMUSG00000031877	0	1	0	1	1
MIMAT0000236	mmu-miR-203-3p	Commd10	69456	ENSMUSG00000042705	0	1	0	1	1
MIMAT0000236	mmu-miR-203-3p	Cp	12870	ENSMUSG00000003617	0	1	0	1	1
MIMAT0000236	mmu-miR-203-3p	Cpox	12892	ENSMUSG00000022742	0	1	0	1	1
MIMAT0000236	mmu-miR-203-3p	Cyld	74256	ENSMUSG00000036712	0	1	0	1	1
MIMAT0000236	mmu-miR-203-3p	Fgf16	80903	ENSMUSG00000031230	0	1	0	1	1
MIMAT0000236	mmu-miR-203-3p	Frmd3	242506	ENSMUSG00000049122	0	4	0	1	1
MIMAT0000236	mmu-miR-203-3p	Gtpbp3	70359	ENSMUSG00000007610	0	1	0	1	1
MIMAT0000236	mmu-miR-203-3p	Hist2h2be	319190	ENSMUSG00000068854	0	1	0	1	1
MIMAT0000236	mmu-miR-203-3p	Itga4	16401	ENSMUSG00000027009	0	1	0	1	1
MIMAT0000236	mmu-miR-203-3p	Katnal1	231912	ENSMUSG00000041298	0	1	0	1	1
MIMAT0000236	mmu-miR-203-3p	Mapk8	26419	ENSMUSG00000021936	0	1	0	1	1
MIMAT0000236	mmu-miR-203-3p	Pcdhb19	93890	ENSMUSG00000043313	0	1	0	1	1
MIMAT0000236	mmu-miR-203-3p	Prkcb	18751	ENSMUSG00000052889	0	1	0	1	1
MIMAT0000236	mmu-miR-203-3p	Ptchd4	627626	ENSMUSG00000042256	0	2	0	1	1
MIMAT0000236	mmu-miR-203-3p	Rbm44	329207	ENSMUSG00000070732	0	1	0	1	1
MIMAT0000236	mmu-miR-203-3p	Rs1	20147	ENSMUSG00000031293	0	2	0	1	1
MIMAT0000236	mmu-miR-203-3p	Snora62	104433		0	1	0	1	1
MIMAT0000236	mmu-miR-203-3p	Srek1	218543	ENSMUSG00000032621	0	1	0	1	1
MIMAT0000236	mmu-miR-203-3p	Srsf12	272009	ENSMUSG00000054679	0	1	0	1	1
MIMAT0000236	mmu-miR-203-3p	Stxbp4	20913	ENSMUSG00000020546	0	1	0	1	1
MIMAT0000236	mmu-miR-203-3p	Thsd7b	210417	ENSMUSG00000042581	0	1	0	1	1
MIMAT0000236	mmu-miR-203-3p	Tlr4	21898	ENSMUSG00000039005	0	1	0	1	1
MIMAT0000236	mmu-miR-203-3p	Trp63	22061	ENSMUSG00000022510	0	3	0	1	1
MIMAT0000236	mmu-miR-203-3p	Ung	22256	ENSMUSG00000029591	0	3	0	1	1
MIMAT0000236	mmu-miR-203-3p	Uri1	19777	ENSMUSG00000030421	0	1	0	1	1
MIMAT0000236	mmu-miR-203-3p	Zfp281	226442	ENSMUSG00000041483	0	1	0	1	1
MIMAT0000236	mmu-miR-203-3p	Zfp300	245368	ENSMUSG00000031079	0	1	0	1	1
MIMAT0000236	mmu-miR-203-3p	Zmiz1	328365	ENSMUSG00000007817	0	1	0	1	1
MIMAT0000236	mmu-miR-203-3p	ZNF148	7707	ENSG00000163848	0	1	0	1	1
MIMAT0000238	mmu-miR-205-5p	Atp1a1	11928	ENSMUSG00000033161	1	0	0	1	1
MIMAT0000238	mmu-miR-205-5p	Bcl6	12053	ENSMUSG00000022508	0	1	0	1	1
MIMAT0000238	mmu-miR-205-5p	Cacnb4	12298	ENSMUSG00000017412	0	1	0	1	1
MIMAT0000238	mmu-miR-205-5p	Clasp1	76707	ENSMUSG00000064302	0	3	0	1	1
MIMAT0000238	mmu-miR-205-5p	Decr2	26378	ENSMUSG00000036775	0	1	0	1	1
MIMAT0000238	mmu-miR-205-5p	Dok4	114255	ENSMUSG00000040631	1	0	0	1	1
MIMAT0000238	mmu-miR-205-5p	Eif2ak2	19106	ENSMUSG00000024079	0	1	0	1	1
MIMAT0000238	mmu-miR-205-5p	Fgf5	14176	ENSMUSG00000029337	0	2	0	1	1
MIMAT0000238	mmu-miR-205-5p	Gas2l3	237436	ENSMUSG00000074802	0	1	0	1	1
MIMAT0000238	mmu-miR-205-5p	Gpr35	64095	ENSMUSG00000026271	0	1	0	1	1
MIMAT0000238	mmu-miR-205-5p	Gramd1c	207798	ENSMUSG00000036292	0	1	0	1	1
MIMAT0000238	mmu-miR-205-5p	Gsk3b	56637	ENSMUSG00000022812	0	1	0	1	1
MIMAT0000238	mmu-miR-205-5p	Il1r1	16177	ENSMUSG00000026072	0	1	0	1	1
MIMAT0000238	mmu-miR-205-5p	Lrrk2	66725	ENSMUSG00000036273	0	1	0	1	1
MIMAT0000238	mmu-miR-205-5p	Mylip	218203	ENSMUSG00000038175	0	2	0	1	1
MIMAT0000238	mmu-miR-205-5p	Nfib	18028	ENSMUSG00000008575	0	1	0	1	1
MIMAT0000238	mmu-miR-205-5p	Olfr287	634104	ENSMUSG00000090129	0	1	0	1	1
MIMAT0000238	mmu-miR-205-5p	Ptprn2	19276	ENSMUSG00000056553	0	1	0	1	1
MIMAT0000238	mmu-miR-205-5p	Rbm47	245945	ENSMUSG00000070780	0	1	0	1	1
MIMAT0000238	mmu-miR-205-5p	Runx2	12393	ENSMUSG00000039153	1	0	0	1	1
MIMAT0000238	mmu-miR-205-5p	Slc35a1	24060	ENSMUSG00000028293	0	1	0	1	1
MIMAT0000238	mmu-miR-205-5p	Tmem132b	208151	ENSMUSG00000070498	0	1	0	1	1
MIMAT0000238	mmu-miR-205-5p	Yme1l1	27377	ENSMUSG00000026775	0	1	0	1	1
MIMAT0000238	mmu-miR-205-5p	Zfp994	240038	ENSMUSG00000096433	0	1	0	1	1
MIMAT0000246	mmu-miR-122-5p	Afp	11576	ENSMUSG00000054932	0	1	0	1	1
MIMAT0000246	mmu-miR-122-5p	Alpl	11647	ENSMUSG00000028766	0	1	0	1	1
MIMAT0000246	mmu-miR-122-5p	Apob	238055	ENSMUSG00000020609	0	1	0	1	1
MIMAT0000246	mmu-miR-122-5p	B2m	12010	ENSMUSG00000060802	0	1	0	1	1
MIMAT0000246	mmu-miR-122-5p	Bach1	12013	ENSMUSG00000025612	0	1	0	1	1
MIMAT0000246	mmu-miR-122-5p	Ccl2	20296	ENSMUSG00000035385	0	1	0	1	1
MIMAT0000246	mmu-miR-122-5p	Ccng1	12450	ENSMUSG00000020326	0	1	0	1	1
MIMAT0000246	mmu-miR-122-5p	Cdh12	215654	ENSMUSG00000040452	0	1	0	1	1
MIMAT0000246	mmu-miR-122-5p	Cers6	241447	ENSMUSG00000027035	0	1	0	1	1
MIMAT0000246	mmu-miR-122-5p	Chrna1	11435	ENSMUSG00000027107	0	1	0	1	1
MIMAT0000246	mmu-miR-122-5p	Cs	12974	ENSMUSG00000005683	0	1	0	1	1
MIMAT0000246	mmu-miR-122-5p	Csf3r	12986	ENSMUSG00000028859	0	1	0	1	1
MIMAT0000246	mmu-miR-122-5p	Ctgf	14219	ENSMUSG00000019997	0	1	0	1	1
MIMAT0000246	mmu-miR-122-5p	Cxcl13	55985	ENSMUSG00000023078	0	1	0	1	1
MIMAT0000246	mmu-miR-122-5p	Cyp2b13	13089	ENSMUSG00000040583	0	1	0	1	1
MIMAT0000246	mmu-miR-122-5p	Dbp	13170	ENSMUSG00000059824	0	1	0	1	1
MIMAT0000246	mmu-miR-122-5p	Dscr1			0	0	1	1	1
MIMAT0000246	mmu-miR-122-5p	E2f1	13555	ENSMUSG00000027490	0	1	0	1	1
MIMAT0000246	mmu-miR-122-5p	Gde1	56209	ENSMUSG00000033917	0	1	0	1	1
MIMAT0000246	mmu-miR-122-5p	Ggps1	14593	ENSMUSG00000021302	0	1	0	1	1
MIMAT0000246	mmu-miR-122-5p	H2-T24	15042	ENSMUSG00000053835	0	2	0	1	1
MIMAT0000246	mmu-miR-122-5p	Hba-a1	110257	ENSMUSG00000069919	0	0	2	1	1
MIMAT0000246	mmu-miR-122-5p	Hjv			0	0	1	1	1
MIMAT0000246	mmu-miR-122-5p	Iffo2	212632	ENSMUSG00000041025	0	1	0	1	1
MIMAT0000246	mmu-miR-122-5p	Igf2	16002	ENSMUSG00000048583	0	1	0	1	1
MIMAT0000246	mmu-miR-122-5p	Il1b	16176	ENSMUSG00000027398	0	1	0	1	1
MIMAT0000246	mmu-miR-122-5p	Jun	16476	ENSMUSG00000052684	0	1	0	1	1
MIMAT0000246	mmu-miR-122-5p	Klf6	23849	ENSMUSG00000000078	0	1	0	1	1
MIMAT0000246	mmu-miR-122-5p	Lass6			1	0	0	1	1
MIMAT0000246	mmu-miR-122-5p	2025-03-05	69104	ENSMUSG00000023307	0	4	0	1	1
MIMAT0000246	mmu-miR-122-5p	Mir16			0	0	1	1	1
MIMAT0000246	mmu-miR-122-5p	miR-17			0	0	1	1	1
MIMAT0000246	mmu-miR-122-5p	Mir17	723905		0	1	0	1	1
MIMAT0000246	mmu-miR-122-5p	miR-29b			0	0	1	1	1
MIMAT0000246	mmu-miR-122-5p	miR-451			0	0	1	1	1
MIMAT0000246	mmu-miR-122-5p	Mir451	723870		0	1	0	1	1
MIMAT0000246	mmu-miR-122-5p	Nanog	71950	ENSMUSG00000012396	0	2	0	1	1
MIMAT0000246	mmu-miR-122-5p	Noct	12457	ENSMUSG00000023087	0	1	0	1	1
MIMAT0000246	mmu-miR-122-5p	Nrdg3			1	0	0	1	1
MIMAT0000246	mmu-miR-122-5p	P4ha1	18451	ENSMUSG00000019916	0	1	0	1	1
MIMAT0000246	mmu-miR-122-5p	Paxip1	55982	ENSMUSG00000002221	0	1	0	1	1
MIMAT0000246	mmu-miR-122-5p	Per1	18626	ENSMUSG00000020893	0	1	0	1	1
MIMAT0000246	mmu-miR-122-5p	Pkm	18746	ENSMUSG00000032294	0	1	0	1	1
MIMAT0000246	mmu-miR-122-5p	Pparbetadelta			0	0	2	1	1
MIMAT0000246	mmu-miR-122-5p	Ppp1r16b	228852	ENSMUSG00000037754	0	1	0	1	1
MIMAT0000246	mmu-miR-122-5p	Prom1	19126	ENSMUSG00000029086	0	1	0	1	1
MIMAT0000246	mmu-miR-122-5p	Rcan1	54720	ENSMUSG00000022951	0	1	0	1	1
MIMAT0000246	mmu-miR-122-5p	Sec23ip	207352	ENSMUSG00000055319	0	1	0	1	1
MIMAT0000246	mmu-miR-122-5p	Sfxn4	94281	ENSMUSG00000063698	0	1	0	1	1
MIMAT0000246	mmu-miR-122-5p	Sgol2a	68549	ENSMUSG00000026039	0	1	0	1	1
MIMAT0000246	mmu-miR-122-5p	Slc35g1	240660	ENSMUSG00000044026	0	1	0	1	1
MIMAT0000246	mmu-miR-122-5p	Snhg11	319317	ENSMUSG00000044349	0	1	0	1	1
MIMAT0000246	mmu-miR-122-5p	Sox4	20677	ENSMUSG00000076431	0	1	0	1	1
MIMAT0000246	mmu-miR-122-5p	Tfdp2	211586	ENSMUSG00000032411	0	1	0	1	1
MIMAT0000246	mmu-miR-122-5p	Tfr1			0	0	1	1	1
MIMAT0000246	mmu-miR-122-5p	Tfrc	22042	ENSMUSG00000022797	0	1	0	1	1
MIMAT0000246	mmu-miR-122-5p	Thap1	73754	ENSMUSG00000037214	0	1	0	1	1
MIMAT0000246	mmu-miR-122-5p	Tmem206	66950	ENSMUSG00000026627	0	2	0	1	1
MIMAT0000246	mmu-miR-122-5p	Tmem20		ENSMUSG00000044026	0	0	1	1	1
MIMAT0000246	mmu-miR-122-5p	Xpo7	65246	ENSMUSG00000022100	0	1	0	1	1
MIMAT0000246	mmu-miR-122-5p	Zfp113	56314	ENSMUSG00000037007	0	1	0	1	1
MIMAT0000246	mmu-miR-122-5p	Zfp949	71640	ENSMUSG00000032425	0	1	0	1	1
MIMAT0000247	mmu-miR-143-3p	Acnat1	230161	ENSMUSG00000070985	0	1	0	1	1
MIMAT0000247	mmu-miR-143-3p	Crebzf	233490	ENSMUSG00000051451	0	1	0	1	1
MIMAT0000247	mmu-miR-143-3p	Egln2	112406	ENSMUSG00000058709	0	1	0	1	1
MIMAT0000247	mmu-miR-143-3p	Elk1	13712	ENSMUSG00000009406	0	1	0	1	1
MIMAT0000247	mmu-miR-143-3p	Gas2l3	237436	ENSMUSG00000074802	0	1	0	1	1
MIMAT0000247	mmu-miR-143-3p	Igfbp5	16011	ENSMUSG00000026185	0	1	0	1	1
MIMAT0000247	mmu-miR-143-3p	Kras	16653	ENSMUSG00000030265	0	1	0	1	1
MIMAT0000247	mmu-miR-143-3p	Mapk8	26419	ENSMUSG00000021936	0	1	0	1	1
MIMAT0000247	mmu-miR-143-3p	2025-03-05	69104	ENSMUSG00000023307	0	2	0	1	1
MIMAT0000247	mmu-miR-143-3p	Myo5c	208943	ENSMUSG00000033590	0	1	0	1	1
MIMAT0000247	mmu-miR-143-3p	Nav1	215690	ENSMUSG00000009418	0	1	0	1	1
MIMAT0000247	mmu-miR-143-3p	Ogfrl1	70155	ENSMUSG00000026158	0	1	0	1	1
MIMAT0000247	mmu-miR-143-3p	Prkce	18754	ENSMUSG00000045038	0	1	0	1	1
MIMAT0000247	mmu-miR-143-3p	Ptpn3	545622	ENSMUSG00000038764	0	1	0	1	1
MIMAT0000247	mmu-miR-143-3p	Rreb1	68750	ENSMUSG00000039087	0	1	0	1	1
MIMAT0000247	mmu-miR-143-3p	Vcan	13003	ENSMUSG00000021614	0	1	0	1	1
MIMAT0000247	mmu-miR-143-3p	Zfp488	382867	ENSMUSG00000044519	0	1	0	1	1
MIMAT0000247	mmu-miR-143-3p	Zyg11b	414872	ENSMUSG00000034636	0	1	0	1	1
MIMAT0000381	mmu-miR-34c-5p	Ankrd28	105522	ENSMUSG00000014496	0	1	0	1	1
MIMAT0000381	mmu-miR-34c-5p	Atf1	11908	ENSMUSG00000023027	0	1	0	1	1
MIMAT0000381	mmu-miR-34c-5p	B3glct	381694	ENSMUSG00000051950	0	1	0	1	1
MIMAT0000381	mmu-miR-34c-5p	Bcl6	12053	ENSMUSG00000022508	0	1	0	1	1
MIMAT0000381	mmu-miR-34c-5p	Bloc1s3	232946	ENSMUSG00000057667	0	1	0	1	1
MIMAT0000381	mmu-miR-34c-5p	Cd93	17064	ENSMUSG00000027435	0	1	0	1	1
MIMAT0000381	mmu-miR-34c-5p	Cemip	80982	ENSMUSG00000052353	0	1	0	1	1
MIMAT0000381	mmu-miR-34c-5p	Cenpl	70454	ENSMUSG00000026708	0	1	0	1	1
MIMAT0000381	mmu-miR-34c-5p	Cercam	99151	ENSMUSG00000039787	0	1	0	1	1
MIMAT0000381	mmu-miR-34c-5p	Cnnm3	94218	ENSMUSG00000001138	0	1	0	1	1
MIMAT0000381	mmu-miR-34c-5p	Ctsa	19025	ENSMUSG00000017760	0	1	0	1	1
MIMAT0000381	mmu-miR-34c-5p	Dnase2a	13423	ENSMUSG00000003812	0	1	0	1	1
MIMAT0000381	mmu-miR-34c-5p	Dusp11	72102	ENSMUSG00000030002	0	1	0	1	1
MIMAT0000381	mmu-miR-34c-5p	Epb42	13828	ENSMUSG00000023216	0	1	0	1	1
MIMAT0000381	mmu-miR-34c-5p	Fam118a	73225	ENSMUSG00000022434	0	1	0	1	1
MIMAT0000381	mmu-miR-34c-5p	Fyco1	17281	ENSMUSG00000025241	0	1	0	1	1
MIMAT0000381	mmu-miR-34c-5p	Mapre1	13589	ENSMUSG00000027479	0	1	0	1	1
MIMAT0000381	mmu-miR-34c-5p	Mbd4	17193	ENSMUSG00000030322	0	1	0	1	1
MIMAT0000381	mmu-miR-34c-5p	Med22	20933	ENSMUSG00000015776	0	1	0	1	1
MIMAT0000381	mmu-miR-34c-5p	Nanos2	378430	ENSMUSG00000051965	0	1	0	1	1
MIMAT0000381	mmu-miR-34c-5p	Phc3	241915	ENSMUSG00000037652	0	1	0	1	1
MIMAT0000381	mmu-miR-34c-5p	Pin1	23988	ENSMUSG00000032171	0	1	0	1	1
MIMAT0000381	mmu-miR-34c-5p	Pofut1	140484	ENSMUSG00000046020	0	1	0	1	1
MIMAT0000381	mmu-miR-34c-5p	Prex2	109294	ENSMUSG00000048960	0	2	0	1	1
MIMAT0000381	mmu-miR-34c-5p	Rab11b	19326	ENSMUSG00000077450	0	1	0	1	1
MIMAT0000381	mmu-miR-34c-5p	Rgs17	56533	ENSMUSG00000019775	0	1	0	1	1
MIMAT0000381	mmu-miR-34c-5p	Rheb	19744	ENSMUSG00000028945	0	1	0	1	1
MIMAT0000381	mmu-miR-34c-5p	Rnmtl1	67390	ENSMUSG00000038046	0	1	0	1	1
MIMAT0000381	mmu-miR-34c-5p	Sco1	52892	ENSMUSG00000069844	0	1	0	1	1
MIMAT0000381	mmu-miR-34c-5p	Sema4b	20352	ENSMUSG00000030539	0	2	0	1	1
MIMAT0000381	mmu-miR-34c-5p	Sgk3	170755	ENSMUSG00000025915	0	1	0	1	1
MIMAT0000381	mmu-miR-34c-5p	Shisa7	232813	ENSMUSG00000053550	0	1	0	1	1
MIMAT0000381	mmu-miR-34c-5p	Slc35e2	320541	ENSMUSG00000042202	0	1	0	1	1
MIMAT0000381	mmu-miR-34c-5p	Smad5	17129	ENSMUSG00000021540	0	1	0	1	1
MIMAT0000381	mmu-miR-34c-5p	Smco1	69576	ENSMUSG00000046345	0	2	0	1	1
MIMAT0000381	mmu-miR-34c-5p	St6galnac3	20447	ENSMUSG00000052544	0	1	0	1	1
MIMAT0000381	mmu-miR-34c-5p	Tbc1d2	381605	ENSMUSG00000039813	0	1	0	1	1
MIMAT0000381	mmu-miR-34c-5p	Trim36	28105	ENSMUSG00000033949	0	1	0	1	1
MIMAT0000381	mmu-miR-34c-5p	Trmt10a	108943	ENSMUSG00000004127	0	1	0	1	1
MIMAT0000381	mmu-miR-34c-5p	Ubp1	22221	ENSMUSG00000009741	0	1	0	1	1
MIMAT0000381	mmu-miR-34c-5p	Vcl	22330	ENSMUSG00000021823	0	1	0	1	1
MIMAT0000381	mmu-miR-34c-5p	Vps9d1	72325	ENSMUSG00000001062	0	1	0	1	1
MIMAT0000381	mmu-miR-34c-5p	Wipf2	68524	ENSMUSG00000038013	0	1	0	1	1
MIMAT0000381	mmu-miR-34c-5p	Ywhag	22628	ENSMUSG00000051391	0	1	0	1	1
MIMAT0000381	mmu-miR-34c-5p	Zfp317	244713	ENSMUSG00000057551	0	1	0	1	1
MIMAT0000381	mmu-miR-34c-5p	Zfp446	269870	ENSMUSG00000033961	0	1	0	1	1
MIMAT0000655	mmu-miR-100-5p	Asxl2	75302	ENSMUSG00000037486	0	1	0	1	1
MIMAT0000655	mmu-miR-100-5p	Comp	12845	ENSMUSG00000031849	0	1	0	1	1
MIMAT0000655	mmu-miR-100-5p	Grik3	14807	ENSMUSG00000001985	0	1	0	1	1
MIMAT0000655	mmu-miR-100-5p	Mtor	56717	ENSMUSG00000028991	1	0	0	1	1
MIMAT0000655	mmu-miR-100-5p	Slc35d2	70484	ENSMUSG00000033114	0	1	0	1	1
MIMAT0000655	mmu-miR-100-5p	Smarca5	93762	ENSMUSG00000031715	1	0	0	1	1
MIMAT0003711	mmu-miR-652-3p	Bri3bp	76809	ENSMUSG00000037905	0	1	0	1	1
MIMAT0003711	mmu-miR-652-3p	Pycr1	209027	ENSMUSG00000025140	0	1	0	1	1
MIMAT0004662	mmu-miR-139-3p	Mtf1	17764	ENSMUSG00000028890	0	1	0	1	1
MIMAT0004662	mmu-miR-139-3p	Nav2	78286	ENSMUSG00000052512	0	1	0	1	1
MIMAT0004662	mmu-miR-139-3p	Opa3	403187	ENSMUSG00000052214	0	1	0	1	1
MIMAT0004662	mmu-miR-139-3p	Plxna4	243743	ENSMUSG00000029765	0	1	0	1	1
MIMAT0004662	mmu-miR-139-3p	Sco1	52892	ENSMUSG00000069844	0	1	0	1	1
MIMAT0005835	mmu-miR-1b-5p	1110059G10Rik	66202	ENSMUSG00000032551	0	1	0	1	1
MIMAT0005835	mmu-miR-1b-5p	A630001G21Rik	319997	ENSMUSG00000052760	0	1	0	1	1
MIMAT0005835	mmu-miR-1b-5p	Acot11	329910	ENSMUSG00000034853	0	2	0	1	1
MIMAT0005835	mmu-miR-1b-5p	Acvr2a	11480	ENSMUSG00000052155	0	1	0	1	1
MIMAT0005835	mmu-miR-1b-5p	Ado	211488	ENSMUSG00000057134	0	1	0	1	1
MIMAT0005835	mmu-miR-1b-5p	AI429214	621080	ENSMUSG00000074384	0	1	0	1	1
MIMAT0005835	mmu-miR-1b-5p	Akap7	432442	ENSMUSG00000039166	0	1	0	1	1
MIMAT0005835	mmu-miR-1b-5p	Arl15	218639	ENSMUSG00000042348	0	1	0	1	1
MIMAT0005835	mmu-miR-1b-5p	Atf2	11909	ENSMUSG00000027104	0	5	0	1	1
MIMAT0005835	mmu-miR-1b-5p	Atp7a	11977	ENSMUSG00000033792	0	1	0	1	1
MIMAT0005835	mmu-miR-1b-5p	B3gnt2	53625	ENSMUSG00000051650	0	1	0	1	1
MIMAT0005835	mmu-miR-1b-5p	BC003965	214489	ENSMUSG00000067722	0	1	0	1	1
MIMAT0005835	mmu-miR-1b-5p	Bpifc	270757	ENSMUSG00000050108	0	1	0	1	1
MIMAT0005835	mmu-miR-1b-5p	Bsn	12217	ENSMUSG00000032589	0	3	0	1	1
MIMAT0005835	mmu-miR-1b-5p	Casp8	12370	ENSMUSG00000026029	0	1	0	1	1
MIMAT0005835	mmu-miR-1b-5p	Ccdc138	76138	ENSMUSG00000038010	0	1	0	1	1
MIMAT0005835	mmu-miR-1b-5p	Ccdc169	320604	ENSMUSG00000048655	0	1	0	1	1
MIMAT0005835	mmu-miR-1b-5p	Ccna2	12428	ENSMUSG00000027715	0	1	0	1	1
MIMAT0005835	mmu-miR-1b-5p	Ccpg1	72278	ENSMUSG00000034563	0	1	0	1	1
MIMAT0005835	mmu-miR-1b-5p	Cd28	12487	ENSMUSG00000026012	0	1	0	1	1
MIMAT0005835	mmu-miR-1b-5p	Cd28	12487	ENSMUSG00000102412	0	1	0	1	1
MIMAT0005835	mmu-miR-1b-5p	Cds2	110911	ENSMUSG00000058793	0	2	0	1	1
MIMAT0005835	mmu-miR-1b-5p	Chek1	12649	ENSMUSG00000032113	0	2	0	1	1
MIMAT0005835	mmu-miR-1b-5p	Chic1	12212	ENSMUSG00000031327	0	1	0	1	1
MIMAT0005835	mmu-miR-1b-5p	Cisd2	67006	ENSMUSG00000028165	0	3	0	1	1
MIMAT0005835	mmu-miR-1b-5p	Csnk1g3	70425	ENSMUSG00000073563	0	1	0	1	1
MIMAT0005835	mmu-miR-1b-5p	Csrnp3	77771	ENSMUSG00000044647	0	1	0	1	1
MIMAT0005835	mmu-miR-1b-5p	Cwf19l2	244672	ENSMUSG00000025898	0	1	0	1	1
MIMAT0005835	mmu-miR-1b-5p	Cysltr1	58861	ENSMUSG00000052821	0	1	0	1	1
MIMAT0005835	mmu-miR-1b-5p	Dtna	13527	ENSMUSG00000024302	0	1	0	1	1
MIMAT0005835	mmu-miR-1b-5p	Dzank1	241688	ENSMUSG00000037259	0	1	0	1	1
MIMAT0005835	mmu-miR-1b-5p	E2f1	13555	ENSMUSG00000027490	0	1	0	1	1
MIMAT0005835	mmu-miR-1b-5p	Ephb3	13845	ENSMUSG00000005958	0	1	0	1	1
MIMAT0005835	mmu-miR-1b-5p	Etfbkmt	320204	ENSMUSG00000039958	0	1	0	1	1
MIMAT0005835	mmu-miR-1b-5p	Fam169b	434197	ENSMUSG00000074071	0	2	0	1	1
MIMAT0005835	mmu-miR-1b-5p	Fbxl14	101358	ENSMUSG00000030019	0	4	0	1	1
MIMAT0005835	mmu-miR-1b-5p	Fbxo45	268882	ENSMUSG00000035764	0	1	0	1	1
MIMAT0005835	mmu-miR-1b-5p	Foxk1	17425	ENSMUSG00000056493	0	1	0	1	1
MIMAT0005835	mmu-miR-1b-5p	Frmd6	319710	ENSMUSG00000048285	0	2	0	1	1
MIMAT0005835	mmu-miR-1b-5p	Gabpb2	213054	ENSMUSG00000038766	0	1	0	1	1
MIMAT0005835	mmu-miR-1b-5p	Gabra2	14395	ENSMUSG00000000560	0	1	0	1	1
MIMAT0005835	mmu-miR-1b-5p	Gfod1	328232	ENSMUSG00000051335	0	1	0	1	1
MIMAT0005835	mmu-miR-1b-5p	Haus2	66296	ENSMUSG00000027285	0	1	0	1	1
MIMAT0005835	mmu-miR-1b-5p	Hist1h1d	14957	ENSMUSG00000052565	0	1	0	1	1
MIMAT0005835	mmu-miR-1b-5p	Hoxd1	15429	ENSMUSG00000042448	0	1	0	1	1
MIMAT0005835	mmu-miR-1b-5p	Htt	15194	ENSMUSG00000029104	0	1	0	1	1
MIMAT0005835	mmu-miR-1b-5p	Iars2	381314	ENSMUSG00000026618	0	1	0	1	1
MIMAT0005835	mmu-miR-1b-5p	Il15ra	16169	ENSMUSG00000023206	0	1	0	1	1
MIMAT0005835	mmu-miR-1b-5p	Iws1	73473	ENSMUSG00000024384	0	1	0	1	1
MIMAT0005835	mmu-miR-1b-5p	Lhfpl4	269788	ENSMUSG00000042873	0	3	0	1	1
MIMAT0005835	mmu-miR-1b-5p	Lin28b	380669	ENSMUSG00000063804	0	1	0	1	1
MIMAT0005835	mmu-miR-1b-5p	Loxl3	16950	ENSMUSG00000000693	0	1	0	1	1
MIMAT0005835	mmu-miR-1b-5p	Lrrc75b	192734	ENSMUSG00000046807	0	1	0	1	1
MIMAT0005835	mmu-miR-1b-5p	Mavs	228607	ENSMUSG00000037523	0	1	0	1	1
MIMAT0005835	mmu-miR-1b-5p	Mtf1	17764	ENSMUSG00000028890	0	1	0	1	1
MIMAT0005835	mmu-miR-1b-5p	Nacc2	67991	ENSMUSG00000026932	0	3	0	1	1
MIMAT0005835	mmu-miR-1b-5p	Nras	18176	ENSMUSG00000027852	0	3	0	1	1
MIMAT0005835	mmu-miR-1b-5p	Nxpe3	385658	ENSMUSG00000075033	0	1	0	1	1
MIMAT0005835	mmu-miR-1b-5p	Oip5	70645	ENSMUSG00000072980	0	1	0	1	1
MIMAT0005835	mmu-miR-1b-5p	Pdxk	216134	ENSMUSG00000032788	0	1	0	1	1
MIMAT0005835	mmu-miR-1b-5p	Pgm2l1	70974	ENSMUSG00000030729	0	1	0	1	1
MIMAT0005835	mmu-miR-1b-5p	Pik3ca	18706	ENSMUSG00000027665	0	1	0	1	1
MIMAT0005835	mmu-miR-1b-5p	Pitpnb	56305	ENSMUSG00000050017	0	1	0	1	1
MIMAT0005835	mmu-miR-1b-5p	Piwil2	57746	ENSMUSG00000033644	0	1	0	1	1
MIMAT0005835	mmu-miR-1b-5p	Plag1	56711	ENSMUSG00000003282	0	1	0	1	1
MIMAT0005835	mmu-miR-1b-5p	Plxna1	18844	ENSMUSG00000030084	0	1	0	1	1
MIMAT0005835	mmu-miR-1b-5p	Pofut1	140484	ENSMUSG00000046020	0	1	0	1	1
MIMAT0005835	mmu-miR-1b-5p	Prl5a1	28078	ENSMUSG00000017064	0	1	0	1	1
MIMAT0005835	mmu-miR-1b-5p	Prmt8	381813	ENSMUSG00000030350	0	2	0	1	1
MIMAT0005835	mmu-miR-1b-5p	Prpf18	67229	ENSMUSG00000039449	0	1	0	1	1
MIMAT0005835	mmu-miR-1b-5p	Psd3	234353	ENSMUSG00000030465	0	2	0	1	1
MIMAT0005835	mmu-miR-1b-5p	Ptdss1	19210	ENSMUSG00000021518	0	1	0	1	1
MIMAT0005835	mmu-miR-1b-5p	Rasa2	114713	ENSMUSG00000032413	0	1	0	1	1
MIMAT0005835	mmu-miR-1b-5p	Rbbp9	26450	ENSMUSG00000027428	0	1	0	1	1
MIMAT0005835	mmu-miR-1b-5p	Rbm41	237073	ENSMUSG00000031433	0	1	0	1	1
MIMAT0005835	mmu-miR-1b-5p	Rbm47	245945	ENSMUSG00000070780	0	2	0	1	1
MIMAT0005835	mmu-miR-1b-5p	Rgl1	19731	ENSMUSG00000026482	0	1	0	1	1
MIMAT0005835	mmu-miR-1b-5p	Rps3	27050	ENSMUSG00000030744	0	1	0	1	1
MIMAT0005835	mmu-miR-1b-5p	Rsbn1l	242860	ENSMUSG00000039968	0	1	0	1	1
MIMAT0005835	mmu-miR-1b-5p	Rufy2	70432	ENSMUSG00000020070	0	1	0	1	1
MIMAT0005835	mmu-miR-1b-5p	Sass6	72776	ENSMUSG00000027959	0	2	0	1	1
MIMAT0005835	mmu-miR-1b-5p	Satb2	212712	ENSMUSG00000038331	0	1	0	1	1
MIMAT0005835	mmu-miR-1b-5p	2025-09-03	24050	ENSMUSG00000022456	0	1	0	1	1
MIMAT0005835	mmu-miR-1b-5p	Slc16a10	72472	ENSMUSG00000019838	0	1	0	1	1
MIMAT0005835	mmu-miR-1b-5p	Slc16a9	66859	ENSMUSG00000037762	0	1	0	1	1
MIMAT0005835	mmu-miR-1b-5p	Slc25a46	67453	ENSMUSG00000024259	0	2	0	1	1
MIMAT0005835	mmu-miR-1b-5p	Slc41a3	71699	ENSMUSG00000030089	0	1	0	1	1
MIMAT0005835	mmu-miR-1b-5p	Snx27	76742	ENSMUSG00000028136	0	1	0	1	1
MIMAT0005835	mmu-miR-1b-5p	Srgap3	259302	ENSMUSG00000030257	0	1	0	1	1
MIMAT0005835	mmu-miR-1b-5p	Ss18l1	269397	ENSMUSG00000039086	0	3	0	1	1
MIMAT0005835	mmu-miR-1b-5p	St6galnac1	20445	ENSMUSG00000009588	0	1	0	1	1
MIMAT0005835	mmu-miR-1b-5p	Strbp	20744	ENSMUSG00000026915	0	1	0	1	1
MIMAT0005835	mmu-miR-1b-5p	Stxbp6	217517	ENSMUSG00000046314	0	1	0	1	1
MIMAT0005835	mmu-miR-1b-5p	Tas1r3	83771	ENSMUSG00000029072	0	2	0	1	1
MIMAT0005835	mmu-miR-1b-5p	Tbc1d13	70296	ENSMUSG00000039678	0	1	0	1	1
MIMAT0005835	mmu-miR-1b-5p	Tbc1d22b	381085	ENSMUSG00000042203	0	1	0	1	1
MIMAT0005835	mmu-miR-1b-5p	Tdrd1	83561	ENSMUSG00000025081	0	3	0	1	1
MIMAT0005835	mmu-miR-1b-5p	Tfcp2l1	81879	ENSMUSG00000026380	0	2	0	1	1
MIMAT0005835	mmu-miR-1b-5p	Tigd5	105734	ENSMUSG00000103906	0	1	0	1	1
MIMAT0005835	mmu-miR-1b-5p	Tlr4	21898	ENSMUSG00000039005	0	1	0	1	1
MIMAT0005835	mmu-miR-1b-5p	Tmem161b	72745	ENSMUSG00000035762	0	1	0	1	1
MIMAT0005835	mmu-miR-1b-5p	Tmem200a	77220	ENSMUSG00000049420	0	1	0	1	1
MIMAT0005835	mmu-miR-1b-5p	Tnrc6b	213988	ENSMUSG00000047888	0	1	0	1	1
MIMAT0005835	mmu-miR-1b-5p	Tpte	234129	ENSMUSG00000031481	0	1	0	1	1
MIMAT0005835	mmu-miR-1b-5p	Trhr	22045	ENSMUSG00000038760	0	1	0	1	1
MIMAT0005835	mmu-miR-1b-5p	Ubac1	98766	ENSMUSG00000036352	0	2	0	1	1
MIMAT0005835	mmu-miR-1b-5p	Unc5b	107449	ENSMUSG00000020099	0	2	0	1	1
MIMAT0005835	mmu-miR-1b-5p	Uty	22290	ENSMUSG00000068457	0	1	0	1	1
MIMAT0005835	mmu-miR-1b-5p	Wfdc12	192200	ENSMUSG00000042845	0	1	0	1	1
MIMAT0005835	mmu-miR-1b-5p	Zbtb39	320080	ENSMUSG00000044617	0	1	0	1	1
MIMAT0005835	mmu-miR-1b-5p	Zfp354a	21408	ENSMUSG00000020364	0	1	0	1	1
MIMAT0005835	mmu-miR-1b-5p	Zfp446	269870	ENSMUSG00000033961	0	1	0	1	1
MIMAT0005835	mmu-miR-1b-5p	Zfp462	242466	ENSMUSG00000060206	0	1	0	1	1
MIMAT0005835	mmu-miR-1b-5p	Zfp874b	408067	ENSMUSG00000059839	0	1	0	1	1
MIMAT0005835	mmu-miR-1b-5p	Zfp941	407812	ENSMUSG00000060314	0	1	0	1	1
MIMAT0005835	mmu-miR-1b-5p	Zfp963	620419	ENSMUSG00000092260	0	2	0	1	1
MIMAT0005835	mmu-miR-1b-5p	Zscan4c	245109	ENSMUSG00000054272	0	1	0	1	1
MIMAT0005835	mmu-miR-1b-5p	Zscan4d	545913	ENSMUSG00000090714	0	1	0	1	1

## Sheet: Tox_Low Vs Vehicle
	Toxicant_Low_vs_Vehicle.validated.targeted.genes.result
mature_mirna_acc	mature_mirna_id	target_symbol	target_entrez	target_ensembl	mirecords	mirtarbase	tarbase	validated.sum	all.sum
MIMAT0000246	mmu-miR-122-5p	Aldoa	11674	ENSMUSG00000030695	2	7	1	3	3
MIMAT0000246	mmu-miR-122-5p	Bckdk	12041	ENSMUSG00000030802	1	1	1	3	3
MIMAT0000246	mmu-miR-122-5p	Cd320	54219	ENSMUSG00000002308	1	1	1	3	3
MIMAT0000246	mmu-miR-122-5p	Slc7a1	11987	ENSMUSG00000041313	1	3	1	3	3
MIMAT0000140	mmu-miR-128-3p	Foxp1	108655	ENSMUSG00000030067	0	1	1	2	2
MIMAT0000246	mmu-miR-122-5p	Alas2	11656	ENSMUSG00000025270	0	1	2	2	2
MIMAT0000246	mmu-miR-122-5p	Bmpr1a	12166	ENSMUSG00000021796	0	1	1	2	2
MIMAT0000246	mmu-miR-122-5p	Camk2b	12323	ENSMUSG00000057897	0	1	1	2	2
MIMAT0000246	mmu-miR-122-5p	Ccnd1	12443	ENSMUSG00000070348	0	1	2	2	2
MIMAT0000246	mmu-miR-122-5p	Cpox	12892	ENSMUSG00000022742	0	1	1	2	2
MIMAT0000246	mmu-miR-122-5p	Ddc	13195	ENSMUSG00000020182	0	1	1	2	2
MIMAT0000246	mmu-miR-122-5p	Fech	14151	ENSMUSG00000024588	0	1	1	2	2
MIMAT0000246	mmu-miR-122-5p	Gpx7	67305	ENSMUSG00000028597	1	1	0	2	2
MIMAT0000246	mmu-miR-122-5p	Gys1	14936	ENSMUSG00000003865	0	2	1	2	2
MIMAT0000246	mmu-miR-122-5p	Hamp	84506	ENSMUSG00000050440	0	1	1	2	2
MIMAT0000246	mmu-miR-122-5p	Hba-a1	15122	ENSMUSG00000069919	0	1	2	2	2
MIMAT0000246	mmu-miR-122-5p	Hfe	15216	ENSMUSG00000006611	0	1	1	2	2
MIMAT0000246	mmu-miR-122-5p	Hfe2	69585	ENSMUSG00000038403	1	3	0	2	2
MIMAT0000246	mmu-miR-122-5p	Hist1h1c	50708	ENSMUSG00000036181	0	1	1	2	2
MIMAT0000246	mmu-miR-122-5p	Hmbs	15288	ENSMUSG00000032126	0	1	2	2	2
MIMAT0000246	mmu-miR-122-5p	Irf6	54139	ENSMUSG00000026638	0	1	1	2	2
MIMAT0000246	mmu-miR-122-5p	Ndrg3	29812	ENSMUSG00000027634	0	2	1	2	2
MIMAT0000246	mmu-miR-122-5p	Ppox	19044	ENSMUSG00000062729	0	1	1	2	2
MIMAT0000246	mmu-miR-122-5p	Rbl2	19651	ENSMUSG00000031666	0	1	1	2	2
MIMAT0000246	mmu-miR-122-5p	Rell1	100532	ENSMUSG00000047881	0	1	1	2	2
MIMAT0000246	mmu-miR-122-5p	Sbk1	104175	ENSMUSG00000042978	0	1	1	2	2
MIMAT0000246	mmu-miR-122-5p	Slc35a4	67843	ENSMUSG00000033272	1	2	0	2	2
MIMAT0000246	mmu-miR-122-5p	Smad4	17128	ENSMUSG00000024515	0	1	1	2	2
MIMAT0000246	mmu-miR-122-5p	Smad7	17131	ENSMUSG00000025880	0	1	1	2	2
MIMAT0000246	mmu-miR-122-5p	Smarcd1	83797	ENSMUSG00000023018	0	1	1	2	2
MIMAT0000246	mmu-miR-122-5p	Socs2	216233	ENSMUSG00000020027	0	1	1	2	2
MIMAT0000246	mmu-miR-122-5p	Tfr2	50765	ENSMUSG00000029716	0	1	1	2	2
MIMAT0000246	mmu-miR-122-5p	Tgfbr1	21812	ENSMUSG00000007613	0	1	1	2	2
MIMAT0000246	mmu-miR-122-5p	Tmed3	66111	ENSMUSG00000032353	1	2	0	2	2
MIMAT0000246	mmu-miR-122-5p	Tmem50b	77975	ENSMUSG00000022964	1	1	0	2	2
MIMAT0000246	mmu-miR-122-5p	Urod	22275	ENSMUSG00000028684	0	1	1	2	2
MIMAT0000246	mmu-miR-122-5p	Uros	22276	ENSMUSG00000030979	0	1	1	2	2
MIMAT0000524	mmu-let-7e-5p	Tlr4	21898	ENSMUSG00000039005	1	1	0	2	2
MIMAT0000669	mmu-miR-221-3p	Kit	16590	ENSMUSG00000005672	0	2	1	2	2
MIMAT0000135	mmu-miR-125a-5p	Antxr2	71914	ENSMUSG00000029338	0	1	0	1	1
MIMAT0000135	mmu-miR-125a-5p	Aph1c	68318	ENSMUSG00000053040	0	1	0	1	1
MIMAT0000135	mmu-miR-125a-5p	Cbx7	52609	ENSMUSG00000053411	0	1	0	1	1
MIMAT0000135	mmu-miR-125a-5p	Dqx1	93838	ENSMUSG00000009145	0	1	0	1	1
MIMAT0000135	mmu-miR-125a-5p	Foxk1	17425	ENSMUSG00000056493	0	1	0	1	1
MIMAT0000135	mmu-miR-125a-5p	Gm14137	623781	ENSMUSG00000055926	0	1	0	1	1
MIMAT0000135	mmu-miR-125a-5p	Hif1an	319594	ENSMUSG00000036450	0	1	0	1	1
MIMAT0000135	mmu-miR-125a-5p	Il1rn	16181	ENSMUSG00000026981	0	2	0	1	1
MIMAT0000135	mmu-miR-125a-5p	Jmy	57748	ENSMUSG00000021690	0	1	0	1	1
MIMAT0000135	mmu-miR-125a-5p	Lars2	102436	ENSMUSG00000035202	0	2	0	1	1
MIMAT0000135	mmu-miR-125a-5p	Lin28		ENSMUSG00000050966	0	0	1	1	1
MIMAT0000135	mmu-miR-125a-5p	Madd	228355	ENSMUSG00000040687	0	1	0	1	1
MIMAT0000135	mmu-miR-125a-5p	Mgat4a	269181	ENSMUSG00000026110	0	1	0	1	1
MIMAT0000135	mmu-miR-125a-5p	Mtf1	17764	ENSMUSG00000028890	0	1	0	1	1
MIMAT0000135	mmu-miR-125a-5p	Ppp1ca	19045	ENSMUSG00000040385	0	1	0	1	1
MIMAT0000135	mmu-miR-125a-5p	Ppp1ca	19045	ENSMUSG00000096994	0	1	0	1	1
MIMAT0000135	mmu-miR-125a-5p	Ppp2ca	19052	ENSMUSG00000020349	0	1	0	1	1
MIMAT0000135	mmu-miR-125a-5p	Ptpn18	19253	ENSMUSG00000026126	0	1	0	1	1
MIMAT0000135	mmu-miR-125a-5p	Ptpn7	320139	ENSMUSG00000031506	0	1	0	1	1
MIMAT0000135	mmu-miR-125a-5p	Snrnp40	66585	ENSMUSG00000074088	0	1	0	1	1
MIMAT0000135	mmu-miR-125a-5p	Snrnp40	66585	ENSMUSG00000106911	0	1	0	1	1
MIMAT0000135	mmu-miR-125a-5p	Stat1	20846	ENSMUSG00000026104	0	1	0	1	1
MIMAT0000135	mmu-miR-125a-5p	Traf6	22034	ENSMUSG00000027164	0	1	0	1	1
MIMAT0000135	mmu-miR-125a-5p	Trim71	636931	ENSMUSG00000079259	0	2	0	1	1
MIMAT0000135	mmu-miR-125a-5p	Tspan12	269831	ENSMUSG00000029669	0	1	0	1	1
MIMAT0000135	mmu-miR-125a-5p	Vsir	74048	ENSMUSG00000020101	0	1	0	1	1
MIMAT0000135	mmu-miR-125a-5p	Wdr25	212198	ENSMUSG00000040877	0	1	0	1	1
MIMAT0000140	mmu-miR-128-3p	2010107G23Rik	69894	ENSMUSG00000020083	0	1	0	1	1
MIMAT0000140	mmu-miR-128-3p	Adora2b	11541	ENSMUSG00000018500	1	0	0	1	1
MIMAT0000140	mmu-miR-128-3p	Angel2	52477	ENSMUSG00000026634	0	1	0	1	1
MIMAT0000140	mmu-miR-128-3p	Apc2	23805	ENSMUSG00000020135	0	3	0	1	1
MIMAT0000140	mmu-miR-128-3p	Arhgef11	213498	ENSMUSG00000041977	0	1	0	1	1
MIMAT0000140	mmu-miR-128-3p	Arvcf	11877	ENSMUSG00000000325	0	2	0	1	1
MIMAT0000140	mmu-miR-128-3p	Bcas1	76960	ENSMUSG00000013523	0	1	0	1	1
MIMAT0000140	mmu-miR-128-3p	Bhmt2	64918	ENSMUSG00000042118	0	1	0	1	1
MIMAT0000140	mmu-miR-128-3p	Btbd16	330660	ENSMUSG00000040298	0	1	0	1	1
MIMAT0000140	mmu-miR-128-3p	Cmtm7	102545	ENSMUSG00000032436	0	1	0	1	1
MIMAT0000140	mmu-miR-128-3p	Csnk1e	27373	ENSMUSG00000022433	0	1	0	1	1
MIMAT0000140	mmu-miR-128-3p	Cxcl15	20309	ENSMUSG00000029375	0	1	0	1	1
MIMAT0000140	mmu-miR-128-3p	Dcaf5	320808	ENSMUSG00000049106	0	1	0	1	1
MIMAT0000140	mmu-miR-128-3p	Dcbld2	73379	ENSMUSG00000035107	0	1	0	1	1
MIMAT0000140	mmu-miR-128-3p	Dnajb6	23950	ENSMUSG00000029131	0	1	0	1	1
MIMAT0000140	mmu-miR-128-3p	E2f1	13555	ENSMUSG00000027490	0	2	0	1	1
MIMAT0000140	mmu-miR-128-3p	Foxq1	15220	ENSMUSG00000038415	0	1	0	1	1
MIMAT0000140	mmu-miR-128-3p	Gdpgp1	269952	ENSMUSG00000050973	0	1	0	1	1
MIMAT0000140	mmu-miR-128-3p	Gk5	235533	ENSMUSG00000041440	0	1	0	1	1
MIMAT0000140	mmu-miR-128-3p	Gpcpd1	74182	ENSMUSG00000027346	0	1	0	1	1
MIMAT0000140	mmu-miR-128-3p	Hpca	15444	ENSMUSG00000028785	0	1	0	1	1
MIMAT0000140	mmu-miR-128-3p	Ing5	66262	ENSMUSG00000026283	0	1	0	1	1
MIMAT0000140	mmu-miR-128-3p	Irf1	16362	ENSMUSG00000018899	0	1	0	1	1
MIMAT0000140	mmu-miR-128-3p	Lifr	16880	ENSMUSG00000054263	0	1	0	1	1
MIMAT0000140	mmu-miR-128-3p	Mier1	71148	ENSMUSG00000028522	0	1	0	1	1
MIMAT0000140	mmu-miR-128-3p	Mrpl35	66223	ENSMUSG00000052962	0	1	0	1	1
MIMAT0000140	mmu-miR-128-3p	Ms4a15	545279	ENSMUSG00000067571	0	1	0	1	1
MIMAT0000140	mmu-miR-128-3p	Neurod6	11922	ENSMUSG00000037984	0	3	0	1	1
MIMAT0000140	mmu-miR-128-3p	Nf1	18015	ENSMUSG00000020716	0	1	0	1	1
MIMAT0000140	mmu-miR-128-3p	Nkain1	67149	ENSMUSG00000078532	0	1	0	1	1
MIMAT0000140	mmu-miR-128-3p	Olfr287	634104	ENSMUSG00000090129	0	1	0	1	1
MIMAT0000140	mmu-miR-128-3p	Pax3	18505	ENSMUSG00000004872	0	1	0	1	1
MIMAT0000140	mmu-miR-128-3p	Pou4f2	18997	ENSMUSG00000031688	0	1	0	1	1
MIMAT0000140	mmu-miR-128-3p	PPARA	5465	ENSG00000186951	0	1	0	1	1
MIMAT0000140	mmu-miR-128-3p	Rad51c	114714	ENSMUSG00000007646	0	2	0	1	1
MIMAT0000140	mmu-miR-128-3p	Ranbp17	66011	ENSMUSG00000040594	0	1	0	1	1
MIMAT0000140	mmu-miR-128-3p	Ret	19713	ENSMUSG00000030110	0	1	0	1	1
MIMAT0000140	mmu-miR-128-3p	Runx1	12394	ENSMUSG00000022952	0	1	0	1	1
MIMAT0000140	mmu-miR-128-3p	Sh2d4a	72281	ENSMUSG00000053886	0	1	0	1	1
MIMAT0000140	mmu-miR-128-3p	Sox7	20680	ENSMUSG00000063060	0	1	0	1	1
MIMAT0000140	mmu-miR-128-3p	Srek1	218543	ENSMUSG00000032621	0	1	0	1	1
MIMAT0000140	mmu-miR-128-3p	Srxn1	76650	ENSMUSG00000032802	0	1	0	1	1
MIMAT0000140	mmu-miR-128-3p	Tbx22	245572	ENSMUSG00000031241	0	1	0	1	1
MIMAT0000140	mmu-miR-128-3p	Tmem178b	434008	ENSMUSG00000057716	0	4	0	1	1
MIMAT0000140	mmu-miR-128-3p	Tmem179	104885	ENSMUSG00000054013	0	1	0	1	1
MIMAT0000140	mmu-miR-128-3p	Trem1	58217	ENSMUSG00000042265	0	2	0	1	1
MIMAT0000140	mmu-miR-128-3p	Trim71	636931	ENSMUSG00000079259	0	1	0	1	1
MIMAT0000140	mmu-miR-128-3p	Wars2	70560	ENSMUSG00000004233	0	2	0	1	1
MIMAT0000140	mmu-miR-128-3p	Wfs1	22393	ENSMUSG00000039474	0	4	0	1	1
MIMAT0000140	mmu-miR-128-3p	Zc3hav1l	209032	ENSMUSG00000047749	0	1	0	1	1
MIMAT0000140	mmu-miR-128-3p	Zfp329	67230	ENSMUSG00000057894	0	1	0	1	1
MIMAT0000140	mmu-miR-128-3p	Zfp772	232855	ENSMUSG00000066838	0	1	0	1	1
MIMAT0000140	mmu-miR-128-3p	Zfp970	628308	ENSMUSG00000078866	0	1	0	1	1
MIMAT0000246	mmu-miR-122-5p	Afp	11576	ENSMUSG00000054932	0	1	0	1	1
MIMAT0000246	mmu-miR-122-5p	Alpl	11647	ENSMUSG00000028766	0	1	0	1	1
MIMAT0000246	mmu-miR-122-5p	Apob	238055	ENSMUSG00000020609	0	1	0	1	1
MIMAT0000246	mmu-miR-122-5p	B2m	12010	ENSMUSG00000060802	0	1	0	1	1
MIMAT0000246	mmu-miR-122-5p	Bach1	12013	ENSMUSG00000025612	0	1	0	1	1
MIMAT0000246	mmu-miR-122-5p	Ccl2	20296	ENSMUSG00000035385	0	1	0	1	1
MIMAT0000246	mmu-miR-122-5p	Ccng1	12450	ENSMUSG00000020326	0	1	0	1	1
MIMAT0000246	mmu-miR-122-5p	Cdh12	215654	ENSMUSG00000040452	0	1	0	1	1
MIMAT0000246	mmu-miR-122-5p	Cers6	241447	ENSMUSG00000027035	0	1	0	1	1
MIMAT0000246	mmu-miR-122-5p	Chrna1	11435	ENSMUSG00000027107	0	1	0	1	1
MIMAT0000246	mmu-miR-122-5p	Cs	12974	ENSMUSG00000005683	0	1	0	1	1
MIMAT0000246	mmu-miR-122-5p	Csf3r	12986	ENSMUSG00000028859	0	1	0	1	1
MIMAT0000246	mmu-miR-122-5p	Ctgf	14219	ENSMUSG00000019997	0	1	0	1	1
MIMAT0000246	mmu-miR-122-5p	Cxcl13	55985	ENSMUSG00000023078	0	1	0	1	1
MIMAT0000246	mmu-miR-122-5p	Cyp2b13	13089	ENSMUSG00000040583	0	1	0	1	1
MIMAT0000246	mmu-miR-122-5p	Dbp	13170	ENSMUSG00000059824	0	1	0	1	1
MIMAT0000246	mmu-miR-122-5p	Dscr1			0	0	1	1	1
MIMAT0000246	mmu-miR-122-5p	E2f1	13555	ENSMUSG00000027490	0	1	0	1	1
MIMAT0000246	mmu-miR-122-5p	Gde1	56209	ENSMUSG00000033917	0	1	0	1	1
MIMAT0000246	mmu-miR-122-5p	Ggps1	14593	ENSMUSG00000021302	0	1	0	1	1
MIMAT0000246	mmu-miR-122-5p	H2-T24	15042	ENSMUSG00000053835	0	2	0	1	1
MIMAT0000246	mmu-miR-122-5p	Hba-a1	110257	ENSMUSG00000069919	0	0	2	1	1
MIMAT0000246	mmu-miR-122-5p	Hjv			0	0	1	1	1
MIMAT0000246	mmu-miR-122-5p	Iffo2	212632	ENSMUSG00000041025	0	1	0	1	1
MIMAT0000246	mmu-miR-122-5p	Igf2	16002	ENSMUSG00000048583	0	1	0	1	1
MIMAT0000246	mmu-miR-122-5p	Il1b	16176	ENSMUSG00000027398	0	1	0	1	1
MIMAT0000246	mmu-miR-122-5p	Jun	16476	ENSMUSG00000052684	0	1	0	1	1
MIMAT0000246	mmu-miR-122-5p	Klf6	23849	ENSMUSG00000000078	0	1	0	1	1
MIMAT0000246	mmu-miR-122-5p	Lass6			1	0	0	1	1
MIMAT0000246	mmu-miR-122-5p	2025-03-05	69104	ENSMUSG00000023307	0	4	0	1	1
MIMAT0000246	mmu-miR-122-5p	Mir16			0	0	1	1	1
MIMAT0000246	mmu-miR-122-5p	miR-17			0	0	1	1	1
MIMAT0000246	mmu-miR-122-5p	Mir17	723905		0	1	0	1	1
MIMAT0000246	mmu-miR-122-5p	miR-29b			0	0	1	1	1
MIMAT0000246	mmu-miR-122-5p	miR-451			0	0	1	1	1
MIMAT0000246	mmu-miR-122-5p	Mir451	723870		0	1	0	1	1
MIMAT0000246	mmu-miR-122-5p	Nanog	71950	ENSMUSG00000012396	0	2	0	1	1
MIMAT0000246	mmu-miR-122-5p	Noct	12457	ENSMUSG00000023087	0	1	0	1	1
MIMAT0000246	mmu-miR-122-5p	Nrdg3			1	0	0	1	1
MIMAT0000246	mmu-miR-122-5p	P4ha1	18451	ENSMUSG00000019916	0	1	0	1	1
MIMAT0000246	mmu-miR-122-5p	Paxip1	55982	ENSMUSG00000002221	0	1	0	1	1
MIMAT0000246	mmu-miR-122-5p	Per1	18626	ENSMUSG00000020893	0	1	0	1	1
MIMAT0000246	mmu-miR-122-5p	Pkm	18746	ENSMUSG00000032294	0	1	0	1	1
MIMAT0000246	mmu-miR-122-5p	Pparbetadelta			0	0	2	1	1
MIMAT0000246	mmu-miR-122-5p	Ppp1r16b	228852	ENSMUSG00000037754	0	1	0	1	1
MIMAT0000246	mmu-miR-122-5p	Prom1	19126	ENSMUSG00000029086	0	1	0	1	1
MIMAT0000246	mmu-miR-122-5p	Rcan1	54720	ENSMUSG00000022951	0	1	0	1	1
MIMAT0000246	mmu-miR-122-5p	Sec23ip	207352	ENSMUSG00000055319	0	1	0	1	1
MIMAT0000246	mmu-miR-122-5p	Sfxn4	94281	ENSMUSG00000063698	0	1	0	1	1
MIMAT0000246	mmu-miR-122-5p	Sgol2a	68549	ENSMUSG00000026039	0	1	0	1	1
MIMAT0000246	mmu-miR-122-5p	Slc35g1	240660	ENSMUSG00000044026	0	1	0	1	1
MIMAT0000246	mmu-miR-122-5p	Snhg11	319317	ENSMUSG00000044349	0	1	0	1	1
MIMAT0000246	mmu-miR-122-5p	Sox4	20677	ENSMUSG00000076431	0	1	0	1	1
MIMAT0000246	mmu-miR-122-5p	Tfdp2	211586	ENSMUSG00000032411	0	1	0	1	1
MIMAT0000246	mmu-miR-122-5p	Tfr1			0	0	1	1	1
MIMAT0000246	mmu-miR-122-5p	Tfrc	22042	ENSMUSG00000022797	0	1	0	1	1
MIMAT0000246	mmu-miR-122-5p	Thap1	73754	ENSMUSG00000037214	0	1	0	1	1
MIMAT0000246	mmu-miR-122-5p	Tmem206	66950	ENSMUSG00000026627	0	2	0	1	1
MIMAT0000246	mmu-miR-122-5p	Tmem20		ENSMUSG00000044026	0	0	1	1	1
MIMAT0000246	mmu-miR-122-5p	Xpo7	65246	ENSMUSG00000022100	0	1	0	1	1
MIMAT0000246	mmu-miR-122-5p	Zfp113	56314	ENSMUSG00000037007	0	1	0	1	1
MIMAT0000246	mmu-miR-122-5p	Zfp949	71640	ENSMUSG00000032425	0	1	0	1	1
MIMAT0000524	mmu-let-7e-5p	Apc2	23805	ENSMUSG00000020135	0	3	0	1	1
MIMAT0000524	mmu-let-7e-5p	Armc2	213402	ENSMUSG00000071324	0	2	0	1	1
MIMAT0000524	mmu-let-7e-5p	Atp2b2	11941	ENSMUSG00000030302	0	1	0	1	1
MIMAT0000524	mmu-let-7e-5p	Cts8	56094	ENSMUSG00000057446	0	2	0	1	1
MIMAT0000524	mmu-let-7e-5p	Eif3j1	78655	ENSMUSG00000027236	0	1	0	1	1
MIMAT0000524	mmu-let-7e-5p	Eif3j		ENSMUSG00000027236	0	0	1	1	1
MIMAT0000524	mmu-let-7e-5p	Fbxl14	101358	ENSMUSG00000030019	0	1	0	1	1
MIMAT0000524	mmu-let-7e-5p	Gnl3l	237107	ENSMUSG00000025266	0	2	0	1	1
MIMAT0000524	mmu-let-7e-5p	Ifnar1	15975	ENSMUSG00000022967	0	1	0	1	1
MIMAT0000524	mmu-let-7e-5p	Il10	16153	ENSMUSG00000016529	0	1	0	1	1
MIMAT0000524	mmu-let-7e-5p	Il13	16163	ENSMUSG00000020383	0	1	0	1	1
MIMAT0000524	mmu-let-7e-5p	Lins1	72635	ENSMUSG00000053091	0	1	0	1	1
MIMAT0000524	mmu-let-7e-5p	Meis2	17536	ENSMUSG00000027210	0	1	0	1	1
MIMAT0000524	mmu-let-7e-5p	Msi2	76626	ENSMUSG00000069769	0	1	0	1	1
MIMAT0000524	mmu-let-7e-5p	Mup11	100039028	ENSMUSG00000073834	0	1	0	1	1
MIMAT0000524	mmu-let-7e-5p	Mup17	100039206	ENSMUSG00000096688	0	1	0	1	1
MIMAT0000524	mmu-let-7e-5p	Nf2	18016	ENSMUSG00000009073	0	2	0	1	1
MIMAT0000524	mmu-let-7e-5p	Nup214	227720	ENSMUSG00000001855	0	1	0	1	1
MIMAT0000524	mmu-let-7e-5p	Tnfrsf26	244237	ENSMUSG00000045362	0	1	0	1	1
MIMAT0000524	mmu-let-7e-5p	Trim71	636931	ENSMUSG00000079259	0	1	0	1	1
MIMAT0000524	mmu-let-7e-5p	Zfp444	72667	ENSMUSG00000044876	0	1	0	1	1
MIMAT0000652	mmu-miR-25-3p	Btg2	12227	ENSMUSG00000020423	0	1	0	1	1
MIMAT0000652	mmu-miR-25-3p	Cd69	12515	ENSMUSG00000030156	0	1	0	1	1
MIMAT0000652	mmu-miR-25-3p	Chm	12662	ENSMUSG00000025531	0	1	0	1	1
MIMAT0000652	mmu-miR-25-3p	Cpeb1	12877	ENSMUSG00000025586	0	1	0	1	1
MIMAT0000652	mmu-miR-25-3p	Fam136a	66488	ENSMUSG00000057497	0	1	0	1	1
MIMAT0000652	mmu-miR-25-3p	Fbxw7	50754	ENSMUSG00000028086	0	2	0	1	1
MIMAT0000652	mmu-miR-25-3p	Gm5148	381438	ENSMUSG00000058174	0	2	0	1	1
MIMAT0000652	mmu-miR-25-3p	Il5ra	16192	ENSMUSG00000005364	0	1	0	1	1
MIMAT0000652	mmu-miR-25-3p	Ncam2	17968	ENSMUSG00000022762	0	1	0	1	1
MIMAT0000652	mmu-miR-25-3p	Rhbdl3	246104	ENSMUSG00000017692	0	1	0	1	1
MIMAT0000652	mmu-miR-25-3p	Stk10	20868	ENSMUSG00000020272	0	3	0	1	1
MIMAT0000652	mmu-miR-25-3p	Tagap1	380608	ENSMUSG00000052031	0	1	0	1	1
MIMAT0000652	mmu-miR-25-3p	Tagap	72536	ENSMUSG00000033450	0	1	0	1	1
MIMAT0000652	mmu-miR-25-3p	Uba1y	22202	ENSMUSG00000069053	0	1	0	1	1
MIMAT0000652	mmu-miR-25-3p	Wwp2	66894	ENSMUSG00000031930	0	1	0	1	1
MIMAT0000652	mmu-miR-25-3p	Zfp300	245368	ENSMUSG00000031079	0	1	0	1	1
MIMAT0000652	mmu-miR-25-3p	Zfp970	628308	ENSMUSG00000078866	0	1	0	1	1
MIMAT0000652	mmu-miR-25-3p	Zpbp	53604	ENSMUSG00000020193	0	1	0	1	1
MIMAT0000669	mmu-miR-221-3p	2310030G06Rik	66952	ENSMUSG00000032062	0	1	0	1	1
MIMAT0000669	mmu-miR-221-3p	Arnt	11863	ENSMUSG00000015522	0	1	0	1	1
MIMAT0000669	mmu-miR-221-3p	Arvcf	11877	ENSMUSG00000000325	0	2	0	1	1
MIMAT0000669	mmu-miR-221-3p	Azi2	27215	ENSMUSG00000039285	0	1	0	1	1
MIMAT0000669	mmu-miR-221-3p	Bim			1	0	0	1	1
MIMAT0000669	mmu-miR-221-3p	Bnip3	12176	ENSMUSG00000078566	0	1	0	1	1
MIMAT0000669	mmu-miR-221-3p	Cdkn1b	12576	ENSMUSG00000003031	0	1	0	1	1
MIMAT0000669	mmu-miR-221-3p	Ddit4	74747	ENSMUSG00000020108	0	1	0	1	1
MIMAT0000669	mmu-miR-221-3p	Dennd5b	320560	ENSMUSG00000030313	0	1	0	1	1
MIMAT0000669	mmu-miR-221-3p	Ehd4	98878	ENSMUSG00000027293	0	1	0	1	1
MIMAT0000669	mmu-miR-221-3p	Fgl2	14190	ENSMUSG00000039899	0	1	0	1	1
MIMAT0000669	mmu-miR-221-3p	Ftsj1	54632	ENSMUSG00000031171	0	1	0	1	1
MIMAT0000669	mmu-miR-221-3p	Gabpb2	213054	ENSMUSG00000038766	0	1	0	1	1
MIMAT0000669	mmu-miR-221-3p	Gata5	14464	ENSMUSG00000015627	0	1	0	1	1
MIMAT0000669	mmu-miR-221-3p	Kcnk6	52150	ENSMUSG00000046410	0	1	0	1	1
MIMAT0000669	mmu-miR-221-3p	Psmd9	67151	ENSMUSG00000029440	0	1	0	1	1
MIMAT0000669	mmu-miR-221-3p	Rragd	52187	ENSMUSG00000028278	0	1	0	1	1
MIMAT0000669	mmu-miR-221-3p	Rs1	20147	ENSMUSG00000031293	0	1	0	1	1
MIMAT0000669	mmu-miR-221-3p	Six4	20474	ENSMUSG00000034460	0	3	0	1	1
MIMAT0000669	mmu-miR-221-3p	Spib	272382	ENSMUSG00000008193	0	1	0	1	1
MIMAT0000669	mmu-miR-221-3p	Tacc1	320165	ENSMUSG00000065954	0	1	0	1	1
MIMAT0000669	mmu-miR-221-3p	Timp3	21859	ENSMUSG00000020044	0	1	0	1	1
MIMAT0000669	mmu-miR-221-3p	Tox4	268741	ENSMUSG00000016831	0	2	0	1	1
MIMAT0000669	mmu-miR-221-3p	Ubac1	98766	ENSMUSG00000036352	0	2	0	1	1
MIMAT0000669	mmu-miR-221-3p	Ube2n	93765	ENSMUSG00000074781	0	2	0	1	1
MIMAT0000669	mmu-miR-221-3p	Xpo7	65246	ENSMUSG00000022100	0	1	0	1	1
MIMAT0000669	mmu-miR-221-3p	Zfp994	240038	ENSMUSG00000096433	0	1	0	1	1
MIMAT0003151	mmu-miR-378a-3p	Aoc3	11754	ENSMUSG00000019326	0	2	0	1	1
MIMAT0003151	mmu-miR-378a-3p	Arhgef39	230098	ENSMUSG00000051517	0	1	0	1	1
MIMAT0003151	mmu-miR-378a-3p	Cpox	12892	ENSMUSG00000022742	0	1	0	1	1
MIMAT0003151	mmu-miR-378a-3p	Csf2rb	12983	ENSMUSG00000071713	0	1	0	1	1
MIMAT0003151	mmu-miR-378a-3p	Dkc1	245474	ENSMUSG00000031403	0	1	0	1	1
MIMAT0003151	mmu-miR-378a-3p	Dnajb1	81489	ENSMUSG00000005483	0	1	0	1	1
MIMAT0003151	mmu-miR-378a-3p	Ercc6	319955	ENSMUSG00000054051	0	1	0	1	1
MIMAT0003151	mmu-miR-378a-3p	H2-T23	15040	ENSMUSG00000067212	0	1	0	1	1
MIMAT0003151	mmu-miR-378a-3p	Il17rd	171463	ENSMUSG00000040717	0	1	0	1	1
MIMAT0003151	mmu-miR-378a-3p	Il17re	57890	ENSMUSG00000043088	0	1	0	1	1
MIMAT0003151	mmu-miR-378a-3p	Kif15	209737	ENSMUSG00000036768	0	1	0	1	1
MIMAT0003151	mmu-miR-378a-3p	Ncoa7	211329	ENSMUSG00000039697	0	1	0	1	1
MIMAT0003151	mmu-miR-378a-3p	Nrf1	18181	ENSMUSG00000058440	0	1	0	1	1
MIMAT0003151	mmu-miR-378a-3p	Polr2l	66491	ENSMUSG00000038489	0	1	0	1	1
MIMAT0003151	mmu-miR-378a-3p	Scfd2	212986	ENSMUSG00000062110	0	1	0	1	1
MIMAT0003151	mmu-miR-378a-3p	Stk32b	64293	ENSMUSG00000029123	0	1	0	1	1
MIMAT0003151	mmu-miR-378a-3p	Tgfbr3	21814	ENSMUSG00000029287	0	1	0	1	1
MIMAT0003151	mmu-miR-378a-3p	Tnfrsf1b	21938	ENSMUSG00000028599	0	1	0	1	1
MIMAT0003151	mmu-miR-378a-3p	Tsn	22099	ENSMUSG00000026374	0	1	0	1	1
MIMAT0003151	mmu-miR-378a-3p	Zfp941	407812	ENSMUSG00000060314	0	2	0	1	1
MIMAT0003188	mmu-miR-503-5p	9430076C15Rik	231991	ENSMUSG00000053007	0	1	0	1	1
MIMAT0003188	mmu-miR-503-5p	Acvr2a	11480	ENSMUSG00000052155	0	1	0	1	1
MIMAT0003188	mmu-miR-503-5p	Acvr2b	11481	ENSMUSG00000061393	0	1	0	1	1
MIMAT0003188	mmu-miR-503-5p	Ar	11835	ENSMUSG00000046532	0	1	0	1	1
MIMAT0003188	mmu-miR-503-5p	Bcl2	12043	ENSMUSG00000057329	0	2	0	1	1
MIMAT0003188	mmu-miR-503-5p	Bri3bp	76809	ENSMUSG00000037905	0	1	0	1	1
MIMAT0003188	mmu-miR-503-5p	Casp3	12367	ENSMUSG00000031628	0	1	0	1	1
MIMAT0003188	mmu-miR-503-5p	Ccnd2	12444	ENSMUSG00000000184	0	1	0	1	1
MIMAT0003188	mmu-miR-503-5p	Cdkn1b	12576	ENSMUSG00000003031	0	1	0	1	1
MIMAT0003188	mmu-miR-503-5p	Cyp19a1	13075	ENSMUSG00000032274	0	1	0	1	1
MIMAT0003188	mmu-miR-503-5p	Erlin2	244373	ENSMUSG00000031483	0	1	0	1	1
MIMAT0003188	mmu-miR-503-5p	Esr2	13983	ENSMUSG00000021055	0	1	0	1	1
MIMAT0003188	mmu-miR-503-5p	Fbxo21	231670	ENSMUSG00000032898	0	1	0	1	1
MIMAT0003188	mmu-miR-503-5p	Fshr	14309	ENSMUSG00000032937	0	1	0	1	1
MIMAT0003188	mmu-miR-503-5p	Gabpa	14390	ENSMUSG00000008976	0	1	0	1	1
MIMAT0003188	mmu-miR-503-5p	Inha	16322	ENSMUSG00000032968	0	1	0	1	1
MIMAT0003188	mmu-miR-503-5p	Inhba	16323	ENSMUSG00000041324	0	1	0	1	1
MIMAT0003188	mmu-miR-503-5p	Inhbb	16324	ENSMUSG00000037035	0	1	0	1	1
MIMAT0003188	mmu-miR-503-5p	Itsn1	16443	ENSMUSG00000022957	0	1	0	1	1
MIMAT0003188	mmu-miR-503-5p	Lhcgr	16867	ENSMUSG00000024107	0	1	0	1	1
MIMAT0003188	mmu-miR-503-5p	Mapkap1	227743	ENSMUSG00000038696	0	2	0	1	1
MIMAT0003188	mmu-miR-503-5p	Ncl	17975	ENSMUSG00000026234	0	1	0	1	1
MIMAT0003188	mmu-miR-503-5p	Piwil1	57749	ENSMUSG00000029423	0	3	0	1	1
MIMAT0003188	mmu-miR-503-5p	Rnf168	70238	ENSMUSG00000014074	0	1	0	1	1
MIMAT0003188	mmu-miR-503-5p	Tacc1	320165	ENSMUSG00000065954	0	2	0	1	1
MIMAT0003188	mmu-miR-503-5p	Taok3	330177	ENSMUSG00000061288	0	2	0	1	1
MIMAT0003188	mmu-miR-503-5p	Tifab	212937	ENSMUSG00000049625	0	1	0	1	1
MIMAT0003188	mmu-miR-503-5p	Trim2	80890	ENSMUSG00000027993	0	1	0	1	1
MIMAT0003783	mmu-miR-615-3p	Fosl2	14284	ENSMUSG00000029135	0	1	0	1	1
MIMAT0003783	mmu-miR-615-3p	Txndc9	98258	ENSMUSG00000058407	0	1	0	1	1
MIMAT0003783	mmu-miR-615-3p	Zfp1	22640	ENSMUSG00000055835	0	1	0	1	1
MIMAT0004656	mmu-miR-345-3p	Abcd3	19299	ENSMUSG00000028127	0	2	0	1	1
MIMAT0004656	mmu-miR-345-3p	Afg3l1	114896	ENSMUSG00000031967	0	1	0	1	1
MIMAT0004656	mmu-miR-345-3p	Atp8b1	54670	ENSMUSG00000039529	0	1	0	1	1
MIMAT0004656	mmu-miR-345-3p	Braf	109880	ENSMUSG00000002413	0	1	0	1	1
MIMAT0004656	mmu-miR-345-3p	Cdk5r1	12569	ENSMUSG00000048895	0	1	0	1	1
MIMAT0004656	mmu-miR-345-3p	Cwc25	67480	ENSMUSG00000018541	0	1	0	1	1
MIMAT0004656	mmu-miR-345-3p	Ermn	77767	ENSMUSG00000026830	0	1	0	1	1
MIMAT0004656	mmu-miR-345-3p	Gpr165	76206	ENSMUSG00000031210	0	1	0	1	1
MIMAT0004656	mmu-miR-345-3p	Ildr2	100039795	ENSMUSG00000040612	0	1	0	1	1
MIMAT0004656	mmu-miR-345-3p	Ldlr	16835	ENSMUSG00000032193	0	1	0	1	1
MIMAT0004656	mmu-miR-345-3p	Magee2	272790	ENSMUSG00000031224	0	1	0	1	1
MIMAT0004656	mmu-miR-345-3p	Nwd1	319555	ENSMUSG00000048148	0	1	0	1	1
MIMAT0004656	mmu-miR-345-3p	Rcan2	53901	ENSMUSG00000039601	0	4	0	1	1
MIMAT0004656	mmu-miR-345-3p	Slamf8	74748	ENSMUSG00000053318	0	1	0	1	1
MIMAT0004656	mmu-miR-345-3p	Tbl2	27368	ENSMUSG00000005374	0	1	0	1	1

## Sheet: Tox_High Vs Vehicle
	Toxicant_High_vs_Vehicle.validated.targeted.genes.result
mature_mirna_acc	mature_mirna_id	target_symbol	target_entrez	target_ensembl	mirecords	mirtarbase	tarbase	validated.sum	all.sum
MIMAT0000246	mmu-miR-122-5p	Aldoa	11674	ENSMUSG00000030695	2	7	1	3	3
MIMAT0000246	mmu-miR-122-5p	Bckdk	12041	ENSMUSG00000030802	1	1	1	3	3
MIMAT0000246	mmu-miR-122-5p	Cd320	54219	ENSMUSG00000002308	1	1	1	3	3
MIMAT0000246	mmu-miR-122-5p	Slc7a1	11987	ENSMUSG00000041313	1	3	1	3	3
MIMAT0000140	mmu-miR-128-3p	Foxp1	108655	ENSMUSG00000030067	0	1	1	2	2
MIMAT0000160	mmu-miR-150-5p	Myb	17863	ENSMUSG00000019982	2	2	0	2	2
MIMAT0000160	mmu-miR-150-5p	Pdgfb	18591	ENSMUSG00000000489	1	1	0	2	2
MIMAT0000160	mmu-miR-150-5p	Vegfa	22339	ENSMUSG00000023951	1	2	0	2	2
MIMAT0000246	mmu-miR-122-5p	Alas2	11656	ENSMUSG00000025270	0	1	2	2	2
MIMAT0000246	mmu-miR-122-5p	Bmpr1a	12166	ENSMUSG00000021796	0	1	1	2	2
MIMAT0000246	mmu-miR-122-5p	Camk2b	12323	ENSMUSG00000057897	0	1	1	2	2
MIMAT0000246	mmu-miR-122-5p	Ccnd1	12443	ENSMUSG00000070348	0	1	2	2	2
MIMAT0000246	mmu-miR-122-5p	Cpox	12892	ENSMUSG00000022742	0	1	1	2	2
MIMAT0000246	mmu-miR-122-5p	Ddc	13195	ENSMUSG00000020182	0	1	1	2	2
MIMAT0000246	mmu-miR-122-5p	Fech	14151	ENSMUSG00000024588	0	1	1	2	2
MIMAT0000246	mmu-miR-122-5p	Gpx7	67305	ENSMUSG00000028597	1	1	0	2	2
MIMAT0000246	mmu-miR-122-5p	Gys1	14936	ENSMUSG00000003865	0	2	1	2	2
MIMAT0000246	mmu-miR-122-5p	Hamp	84506	ENSMUSG00000050440	0	1	1	2	2
MIMAT0000246	mmu-miR-122-5p	Hba-a1	15122	ENSMUSG00000069919	0	1	2	2	2
MIMAT0000246	mmu-miR-122-5p	Hfe	15216	ENSMUSG00000006611	0	1	1	2	2
MIMAT0000246	mmu-miR-122-5p	Hfe2	69585	ENSMUSG00000038403	1	3	0	2	2
MIMAT0000246	mmu-miR-122-5p	Hist1h1c	50708	ENSMUSG00000036181	0	1	1	2	2
MIMAT0000246	mmu-miR-122-5p	Hmbs	15288	ENSMUSG00000032126	0	1	2	2	2
MIMAT0000246	mmu-miR-122-5p	Irf6	54139	ENSMUSG00000026638	0	1	1	2	2
MIMAT0000246	mmu-miR-122-5p	Ndrg3	29812	ENSMUSG00000027634	0	2	1	2	2
MIMAT0000246	mmu-miR-122-5p	Ppox	19044	ENSMUSG00000062729	0	1	1	2	2
MIMAT0000246	mmu-miR-122-5p	Rbl2	19651	ENSMUSG00000031666	0	1	1	2	2
MIMAT0000246	mmu-miR-122-5p	Rell1	100532	ENSMUSG00000047881	0	1	1	2	2
MIMAT0000246	mmu-miR-122-5p	Sbk1	104175	ENSMUSG00000042978	0	1	1	2	2
MIMAT0000246	mmu-miR-122-5p	Slc35a4	67843	ENSMUSG00000033272	1	2	0	2	2
MIMAT0000246	mmu-miR-122-5p	Smad4	17128	ENSMUSG00000024515	0	1	1	2	2
MIMAT0000246	mmu-miR-122-5p	Smad7	17131	ENSMUSG00000025880	0	1	1	2	2
MIMAT0000246	mmu-miR-122-5p	Smarcd1	83797	ENSMUSG00000023018	0	1	1	2	2
MIMAT0000246	mmu-miR-122-5p	Socs2	216233	ENSMUSG00000020027	0	1	1	2	2
MIMAT0000246	mmu-miR-122-5p	Tfr2	50765	ENSMUSG00000029716	0	1	1	2	2
MIMAT0000246	mmu-miR-122-5p	Tgfbr1	21812	ENSMUSG00000007613	0	1	1	2	2
MIMAT0000246	mmu-miR-122-5p	Tmed3	66111	ENSMUSG00000032353	1	2	0	2	2
MIMAT0000246	mmu-miR-122-5p	Tmem50b	77975	ENSMUSG00000022964	1	1	0	2	2
MIMAT0000246	mmu-miR-122-5p	Urod	22275	ENSMUSG00000028684	0	1	1	2	2
MIMAT0000246	mmu-miR-122-5p	Uros	22276	ENSMUSG00000030979	0	1	1	2	2
MIMAT0000247	mmu-miR-143-3p	Ptn	19242	ENSMUSG00000029838	1	1	0	2	2
MIMAT0000517	mmu-miR-192-5p	Zeb2	24136	ENSMUSG00000026872	0	1	1	2	2
MIMAT0000658	mmu-miR-210-3p	Tcf7l2	21416	ENSMUSG00000024985	1	1	0	2	2
MIMAT0000140	mmu-miR-128-3p	2010107G23Rik	69894	ENSMUSG00000020083	0	1	0	1	1
MIMAT0000140	mmu-miR-128-3p	Adora2b	11541	ENSMUSG00000018500	1	0	0	1	1
MIMAT0000140	mmu-miR-128-3p	Angel2	52477	ENSMUSG00000026634	0	1	0	1	1
MIMAT0000140	mmu-miR-128-3p	Apc2	23805	ENSMUSG00000020135	0	3	0	1	1
MIMAT0000140	mmu-miR-128-3p	Arhgef11	213498	ENSMUSG00000041977	0	1	0	1	1
MIMAT0000140	mmu-miR-128-3p	Arvcf	11877	ENSMUSG00000000325	0	2	0	1	1
MIMAT0000140	mmu-miR-128-3p	Bcas1	76960	ENSMUSG00000013523	0	1	0	1	1
MIMAT0000140	mmu-miR-128-3p	Bhmt2	64918	ENSMUSG00000042118	0	1	0	1	1
MIMAT0000140	mmu-miR-128-3p	Btbd16	330660	ENSMUSG00000040298	0	1	0	1	1
MIMAT0000140	mmu-miR-128-3p	Cmtm7	102545	ENSMUSG00000032436	0	1	0	1	1
MIMAT0000140	mmu-miR-128-3p	Csnk1e	27373	ENSMUSG00000022433	0	1	0	1	1
MIMAT0000140	mmu-miR-128-3p	Cxcl15	20309	ENSMUSG00000029375	0	1	0	1	1
MIMAT0000140	mmu-miR-128-3p	Dcaf5	320808	ENSMUSG00000049106	0	1	0	1	1
MIMAT0000140	mmu-miR-128-3p	Dcbld2	73379	ENSMUSG00000035107	0	1	0	1	1
MIMAT0000140	mmu-miR-128-3p	Dnajb6	23950	ENSMUSG00000029131	0	1	0	1	1
MIMAT0000140	mmu-miR-128-3p	E2f1	13555	ENSMUSG00000027490	0	2	0	1	1
MIMAT0000140	mmu-miR-128-3p	Foxq1	15220	ENSMUSG00000038415	0	1	0	1	1
MIMAT0000140	mmu-miR-128-3p	Gdpgp1	269952	ENSMUSG00000050973	0	1	0	1	1
MIMAT0000140	mmu-miR-128-3p	Gk5	235533	ENSMUSG00000041440	0	1	0	1	1
MIMAT0000140	mmu-miR-128-3p	Gpcpd1	74182	ENSMUSG00000027346	0	1	0	1	1
MIMAT0000140	mmu-miR-128-3p	Hpca	15444	ENSMUSG00000028785	0	1	0	1	1
MIMAT0000140	mmu-miR-128-3p	Ing5	66262	ENSMUSG00000026283	0	1	0	1	1
MIMAT0000140	mmu-miR-128-3p	Irf1	16362	ENSMUSG00000018899	0	1	0	1	1
MIMAT0000140	mmu-miR-128-3p	Lifr	16880	ENSMUSG00000054263	0	1	0	1	1
MIMAT0000140	mmu-miR-128-3p	Mier1	71148	ENSMUSG00000028522	0	1	0	1	1
MIMAT0000140	mmu-miR-128-3p	Mrpl35	66223	ENSMUSG00000052962	0	1	0	1	1
MIMAT0000140	mmu-miR-128-3p	Ms4a15	545279	ENSMUSG00000067571	0	1	0	1	1
MIMAT0000140	mmu-miR-128-3p	Neurod6	11922	ENSMUSG00000037984	0	3	0	1	1
MIMAT0000140	mmu-miR-128-3p	Nf1	18015	ENSMUSG00000020716	0	1	0	1	1
MIMAT0000140	mmu-miR-128-3p	Nkain1	67149	ENSMUSG00000078532	0	1	0	1	1
MIMAT0000140	mmu-miR-128-3p	Olfr287	634104	ENSMUSG00000090129	0	1	0	1	1
MIMAT0000140	mmu-miR-128-3p	Pax3	18505	ENSMUSG00000004872	0	1	0	1	1
MIMAT0000140	mmu-miR-128-3p	Pou4f2	18997	ENSMUSG00000031688	0	1	0	1	1
MIMAT0000140	mmu-miR-128-3p	PPARA	5465	ENSG00000186951	0	1	0	1	1
MIMAT0000140	mmu-miR-128-3p	Rad51c	114714	ENSMUSG00000007646	0	2	0	1	1
MIMAT0000140	mmu-miR-128-3p	Ranbp17	66011	ENSMUSG00000040594	0	1	0	1	1
MIMAT0000140	mmu-miR-128-3p	Ret	19713	ENSMUSG00000030110	0	1	0	1	1
MIMAT0000140	mmu-miR-128-3p	Runx1	12394	ENSMUSG00000022952	0	1	0	1	1
MIMAT0000140	mmu-miR-128-3p	Sh2d4a	72281	ENSMUSG00000053886	0	1	0	1	1
MIMAT0000140	mmu-miR-128-3p	Sox7	20680	ENSMUSG00000063060	0	1	0	1	1
MIMAT0000140	mmu-miR-128-3p	Srek1	218543	ENSMUSG00000032621	0	1	0	1	1
MIMAT0000140	mmu-miR-128-3p	Srxn1	76650	ENSMUSG00000032802	0	1	0	1	1
MIMAT0000140	mmu-miR-128-3p	Tbx22	245572	ENSMUSG00000031241	0	1	0	1	1
MIMAT0000140	mmu-miR-128-3p	Tmem178b	434008	ENSMUSG00000057716	0	4	0	1	1
MIMAT0000140	mmu-miR-128-3p	Tmem179	104885	ENSMUSG00000054013	0	1	0	1	1
MIMAT0000140	mmu-miR-128-3p	Trem1	58217	ENSMUSG00000042265	0	2	0	1	1
MIMAT0000140	mmu-miR-128-3p	Trim71	636931	ENSMUSG00000079259	0	1	0	1	1
MIMAT0000140	mmu-miR-128-3p	Wars2	70560	ENSMUSG00000004233	0	2	0	1	1
MIMAT0000140	mmu-miR-128-3p	Wfs1	22393	ENSMUSG00000039474	0	4	0	1	1
MIMAT0000140	mmu-miR-128-3p	Zc3hav1l	209032	ENSMUSG00000047749	0	1	0	1	1
MIMAT0000140	mmu-miR-128-3p	Zfp329	67230	ENSMUSG00000057894	0	1	0	1	1
MIMAT0000140	mmu-miR-128-3p	Zfp772	232855	ENSMUSG00000066838	0	1	0	1	1
MIMAT0000140	mmu-miR-128-3p	Zfp970	628308	ENSMUSG00000078866	0	1	0	1	1
MIMAT0000160	mmu-miR-150-5p	A830018L16Rik	320492	ENSMUSG00000057715	0	1	0	1	1
MIMAT0000160	mmu-miR-150-5p	Abl2	11352	ENSMUSG00000026596	0	1	0	1	1
MIMAT0000160	mmu-miR-150-5p	Acat1	110446	ENSMUSG00000032047	0	1	0	1	1
MIMAT0000160	mmu-miR-150-5p	Adarb1	110532	ENSMUSG00000020262	0	1	0	1	1
MIMAT0000160	mmu-miR-150-5p	Angel2	52477	ENSMUSG00000026634	0	1	0	1	1
MIMAT0000160	mmu-miR-150-5p	Arhgap23	58996	ENSMUSG00000049807	0	1	0	1	1
MIMAT0000160	mmu-miR-150-5p	Asxl2	75302	ENSMUSG00000037486	0	1	0	1	1
MIMAT0000160	mmu-miR-150-5p	AY074887	246735	ENSMUSG00000044820	0	1	0	1	1
MIMAT0000160	mmu-miR-150-5p	Bicd2	76895	ENSMUSG00000037933	0	1	0	1	1
MIMAT0000160	mmu-miR-150-5p	Btc	12223	ENSMUSG00000082361	0	1	0	1	1
MIMAT0000160	mmu-miR-150-5p	Btrc	12234	ENSMUSG00000025217	0	1	0	1	1
MIMAT0000160	mmu-miR-150-5p	Camk4	12326	ENSMUSG00000038128	0	2	0	1	1
MIMAT0000160	mmu-miR-150-5p	Car5b	56078	ENSMUSG00000031373	0	1	0	1	1
MIMAT0000160	mmu-miR-150-5p	Cbl	12402	ENSMUSG00000034342	0	1	0	1	1
MIMAT0000160	mmu-miR-150-5p	Cd300a	217303	ENSMUSG00000034652	0	1	0	1	1
MIMAT0000160	mmu-miR-150-5p	Cdc14b	218294	ENSMUSG00000033102	0	1	0	1	1
MIMAT0000160	mmu-miR-150-5p	Cds2	110911	ENSMUSG00000058793	0	2	0	1	1
MIMAT0000160	mmu-miR-150-5p	Chek2	50883	ENSMUSG00000029521	0	2	0	1	1
MIMAT0000160	mmu-miR-150-5p	Chic1	12212	ENSMUSG00000031327	0	1	0	1	1
MIMAT0000160	mmu-miR-150-5p	Chrnb4	108015	ENSMUSG00000035200	0	1	0	1	1
MIMAT0000160	mmu-miR-150-5p	Cntn2	21367	ENSMUSG00000053024	0	1	0	1	1
MIMAT0000160	mmu-miR-150-5p	Col4a5	12830	ENSMUSG00000031274	0	1	0	1	1
MIMAT0000160	mmu-miR-150-5p	Cxcl11	56066	ENSMUSG00000060183	0	1	0	1	1
MIMAT0000160	mmu-miR-150-5p	Cxcr4	12767	ENSMUSG00000045382	1	0	0	1	1
MIMAT0000160	mmu-miR-150-5p	Cycs	13063	ENSMUSG00000063694	0	1	0	1	1
MIMAT0000160	mmu-miR-150-5p	Depdc5	277854	ENSMUSG00000037426	0	1	0	1	1
MIMAT0000160	mmu-miR-150-5p	Diaph2	54004	ENSMUSG00000034480	0	1	0	1	1
MIMAT0000160	mmu-miR-150-5p	Dixdc1	330938	ENSMUSG00000032064	0	1	0	1	1
MIMAT0000160	mmu-miR-150-5p	Dkc1	245474	ENSMUSG00000031403	0	1	0	1	1
MIMAT0000160	mmu-miR-150-5p	Egr2	13654	ENSMUSG00000037868	0	1	0	1	1
MIMAT0000160	mmu-miR-150-5p	Eif4g2	13690	ENSMUSG00000005610	0	1	0	1	1
MIMAT0000160	mmu-miR-150-5p	Elf1	13709	ENSMUSG00000036461	0	1	0	1	1
MIMAT0000160	mmu-miR-150-5p	Emc8	18117	ENSMUSG00000031819	0	1	0	1	1
MIMAT0000160	mmu-miR-150-5p	Ercc4	50505	ENSMUSG00000022545	0	1	0	1	1
MIMAT0000160	mmu-miR-150-5p	F2r	14062	ENSMUSG00000048376	0	1	0	1	1
MIMAT0000160	mmu-miR-150-5p	Fbxl3	50789	ENSMUSG00000022124	0	1	0	1	1
MIMAT0000160	mmu-miR-150-5p	Gabpb2	213054	ENSMUSG00000038766	0	1	0	1	1
MIMAT0000160	mmu-miR-150-5p	Gad2	14417	ENSMUSG00000026787	0	2	0	1	1
MIMAT0000160	mmu-miR-150-5p	Glyctk	235582	ENSMUSG00000020258	0	1	0	1	1
MIMAT0000160	mmu-miR-150-5p	Gm14325	329575	ENSMUSG00000095362	0	1	0	1	1
MIMAT0000160	mmu-miR-150-5p	Gm14326	665211	ENSMUSG00000078862	0	1	0	1	1
MIMAT0000160	mmu-miR-150-5p	Gm14434	668039	ENSMUSG00000078881	0	1	0	1	1
MIMAT0000160	mmu-miR-150-5p	Gm14436	100190996		0	1	0	1	1
MIMAT0000160	mmu-miR-150-5p	Gm2026	100039060	ENSMUSG00000078886	0	1	0	1	1
MIMAT0000160	mmu-miR-150-5p	Gm4631	627914	ENSMUSG00000078899	0	1	0	1	1
MIMAT0000160	mmu-miR-150-5p	Gpr12	14738	ENSMUSG00000041468	0	1	0	1	1
MIMAT0000160	mmu-miR-150-5p	Grap	71520	ENSMUSG00000004837	0	3	0	1	1
MIMAT0000160	mmu-miR-150-5p	Grm1	14816	ENSMUSG00000019828	0	1	0	1	1
MIMAT0000160	mmu-miR-150-5p	H2afv	77605	ENSMUSG00000041126	0	1	0	1	1
MIMAT0000160	mmu-miR-150-5p	H2-T3	15043	ENSMUSG00000054128	0	1	0	1	1
MIMAT0000160	mmu-miR-150-5p	Heatr6	217026	ENSMUSG00000000976	0	1	0	1	1
MIMAT0000160	mmu-miR-150-5p	Hyal1	15586	ENSMUSG00000010051	0	1	0	1	1
MIMAT0000160	mmu-miR-150-5p	Ifngr2	15980	ENSMUSG00000022965	0	1	0	1	1
MIMAT0000160	mmu-miR-150-5p	Ing5	66262	ENSMUSG00000026283	0	1	0	1	1
MIMAT0000160	mmu-miR-150-5p	Kcnk6	52150	ENSMUSG00000046410	0	1	0	1	1
MIMAT0000160	mmu-miR-150-5p	Kcnn1	84036	ENSMUSG00000002908	0	2	0	1	1
MIMAT0000160	mmu-miR-150-5p	Kif5b	16573	ENSMUSG00000006740	0	1	0	1	1
MIMAT0000160	mmu-miR-150-5p	Lrp2bp	67620	ENSMUSG00000031637	0	1	0	1	1
MIMAT0000160	mmu-miR-150-5p	Magt1	67075	ENSMUSG00000031232	0	1	0	1	1
MIMAT0000160	mmu-miR-150-5p	Map3k12	26404	ENSMUSG00000023050	0	1	0	1	1
MIMAT0000160	mmu-miR-150-5p	Mau2	74549	ENSMUSG00000031858	0	1	0	1	1
MIMAT0000160	mmu-miR-150-5p	Mc1r	17199	ENSMUSG00000074037	0	1	0	1	1
MIMAT0000160	mmu-miR-150-5p	Mettl21e	403183	ENSMUSG00000046828	0	1	0	1	1
MIMAT0000160	mmu-miR-150-5p	Mlh3	217716	ENSMUSG00000021245	0	1	0	1	1
MIMAT0000160	mmu-miR-150-5p	Mob4	19070	ENSMUSG00000025979	0	1	0	1	1
MIMAT0000160	mmu-miR-150-5p	Mpp7	75739	ENSMUSG00000057440	0	1	0	1	1
MIMAT0000160	mmu-miR-150-5p	Mpv17	17527	ENSMUSG00000107283	0	1	0	1	1
MIMAT0000160	mmu-miR-150-5p	Mrpl19	56284	ENSMUSG00000030045	0	1	0	1	1
MIMAT0000160	mmu-miR-150-5p	Myd88	17874	ENSMUSG00000032508	0	1	0	1	1
MIMAT0000160	mmu-miR-150-5p	Nav1	215690	ENSMUSG00000009418	0	1	0	1	1
MIMAT0000160	mmu-miR-150-5p	Nfic	18029	ENSMUSG00000055053	0	1	0	1	1
MIMAT0000160	mmu-miR-150-5p	Nol10	217431	ENSMUSG00000061458	0	1	0	1	1
MIMAT0000160	mmu-miR-150-5p	Notch4	18132	ENSMUSG00000015468	0	1	0	1	1
MIMAT0000160	mmu-miR-150-5p	Npy1r	18166	ENSMUSG00000036437	0	1	0	1	1
MIMAT0000160	mmu-miR-150-5p	Ogdh	18293	ENSMUSG00000020456	0	1	0	1	1
MIMAT0000160	mmu-miR-150-5p	Pbxip1	229534	ENSMUSG00000042613	0	1	0	1	1
MIMAT0000160	mmu-miR-150-5p	Pik3c2a	18704	ENSMUSG00000030660	0	1	0	1	1
MIMAT0000160	mmu-miR-150-5p	Pkd2	18764	ENSMUSG00000034462	0	1	0	1	1
MIMAT0000160	mmu-miR-150-5p	Pla2g2d	18782	ENSMUSG00000041202	0	1	0	1	1
MIMAT0000160	mmu-miR-150-5p	Ppargc1a	19017	ENSMUSG00000029167	0	1	0	1	1
MIMAT0000160	mmu-miR-150-5p	Ppp2r3d	19054		0	1	0	1	1
MIMAT0000160	mmu-miR-150-5p	Prdm16	70673	ENSMUSG00000039410	0	1	0	1	1
MIMAT0000160	mmu-miR-150-5p	Pwwp2a	70802	ENSMUSG00000044950	0	1	0	1	1
MIMAT0000160	mmu-miR-150-5p	Rab27b	80718	ENSMUSG00000024511	0	1	0	1	1
MIMAT0000160	mmu-miR-150-5p	Rabif	98710	ENSMUSG00000042229	0	1	0	1	1
MIMAT0000160	mmu-miR-150-5p	Rgs8	67792	ENSMUSG00000042671	0	1	0	1	1
MIMAT0000160	mmu-miR-150-5p	Rhag	19743	ENSMUSG00000023926	0	1	0	1	1
MIMAT0000160	mmu-miR-150-5p	Rprd1a	225283	ENSMUSG00000040446	0	1	0	1	1
MIMAT0000160	mmu-miR-150-5p	Sdad1	231452	ENSMUSG00000029415	0	1	0	1	1
MIMAT0000160	mmu-miR-150-5p	Slc25a39	68066	ENSMUSG00000018677	0	1	0	1	1
MIMAT0000160	mmu-miR-150-5p	Slc6a2	20538	ENSMUSG00000055368	0	1	0	1	1
MIMAT0000160	mmu-miR-150-5p	Sorcs3	66673	ENSMUSG00000063434	0	1	0	1	1
MIMAT0000160	mmu-miR-150-5p	Ssr1	107513	ENSMUSG00000021427	0	1	0	1	1
MIMAT0000160	mmu-miR-150-5p	Stxbp4	20913	ENSMUSG00000020546	0	1	0	1	1
MIMAT0000160	mmu-miR-150-5p	Tet1	52463	ENSMUSG00000047146	0	1	0	1	1
MIMAT0000160	mmu-miR-150-5p	Tmem245	242474	ENSMUSG00000055296	0	1	0	1	1
MIMAT0000160	mmu-miR-150-5p	Tmem38b	52076	ENSMUSG00000028420	0	3	0	1	1
MIMAT0000160	mmu-miR-150-5p	Tmlhe	192289	ENSMUSG00000079834	0	1	0	1	1
MIMAT0000160	mmu-miR-150-5p	Tns4	217169	ENSMUSG00000017607	0	1	0	1	1
MIMAT0000160	mmu-miR-150-5p	Tprkb	69786	ENSMUSG00000054226	0	2	0	1	1
MIMAT0000160	mmu-miR-150-5p	Unc5b	107449	ENSMUSG00000020099	0	6	0	1	1
MIMAT0000160	mmu-miR-150-5p	Usp45	77593	ENSMUSG00000040455	0	1	0	1	1
MIMAT0000160	mmu-miR-150-5p	Ybey	216119	ENSMUSG00000033126	0	1	0	1	1
MIMAT0000160	mmu-miR-150-5p	Zfp488	382867	ENSMUSG00000044519	0	1	0	1	1
MIMAT0000160	mmu-miR-150-5p	Zfp568	243905	ENSMUSG00000074221	0	1	0	1	1
MIMAT0000160	mmu-miR-150-5p	Zfp607b	112415	ENSMUSG00000057093	0	1	0	1	1
MIMAT0000160	mmu-miR-150-5p	Zfp811	240063	ENSMUSG00000055202	0	1	0	1	1
MIMAT0000160	mmu-miR-150-5p	Zfp866	330788	ENSMUSG00000043090	0	1	0	1	1
MIMAT0000160	mmu-miR-150-5p	Zfp882	382019	ENSMUSG00000089857	0	1	0	1	1
MIMAT0000160	mmu-miR-150-5p	Zfp970	628308	ENSMUSG00000078866	0	1	0	1	1
MIMAT0000160	mmu-miR-150-5p	Zfyve27	319740	ENSMUSG00000018820	0	1	0	1	1
MIMAT0000246	mmu-miR-122-5p	Afp	11576	ENSMUSG00000054932	0	1	0	1	1
MIMAT0000246	mmu-miR-122-5p	Alpl	11647	ENSMUSG00000028766	0	1	0	1	1
MIMAT0000246	mmu-miR-122-5p	Apob	238055	ENSMUSG00000020609	0	1	0	1	1
MIMAT0000246	mmu-miR-122-5p	B2m	12010	ENSMUSG00000060802	0	1	0	1	1
MIMAT0000246	mmu-miR-122-5p	Bach1	12013	ENSMUSG00000025612	0	1	0	1	1
MIMAT0000246	mmu-miR-122-5p	Ccl2	20296	ENSMUSG00000035385	0	1	0	1	1
MIMAT0000246	mmu-miR-122-5p	Ccng1	12450	ENSMUSG00000020326	0	1	0	1	1
MIMAT0000246	mmu-miR-122-5p	Cdh12	215654	ENSMUSG00000040452	0	1	0	1	1
MIMAT0000246	mmu-miR-122-5p	Cers6	241447	ENSMUSG00000027035	0	1	0	1	1
MIMAT0000246	mmu-miR-122-5p	Chrna1	11435	ENSMUSG00000027107	0	1	0	1	1
MIMAT0000246	mmu-miR-122-5p	Cs	12974	ENSMUSG00000005683	0	1	0	1	1
MIMAT0000246	mmu-miR-122-5p	Csf3r	12986	ENSMUSG00000028859	0	1	0	1	1
MIMAT0000246	mmu-miR-122-5p	Ctgf	14219	ENSMUSG00000019997	0	1	0	1	1
MIMAT0000246	mmu-miR-122-5p	Cxcl13	55985	ENSMUSG00000023078	0	1	0	1	1
MIMAT0000246	mmu-miR-122-5p	Cyp2b13	13089	ENSMUSG00000040583	0	1	0	1	1
MIMAT0000246	mmu-miR-122-5p	Dbp	13170	ENSMUSG00000059824	0	1	0	1	1
MIMAT0000246	mmu-miR-122-5p	Dscr1			0	0	1	1	1
MIMAT0000246	mmu-miR-122-5p	E2f1	13555	ENSMUSG00000027490	0	1	0	1	1
MIMAT0000246	mmu-miR-122-5p	Gde1	56209	ENSMUSG00000033917	0	1	0	1	1
MIMAT0000246	mmu-miR-122-5p	Ggps1	14593	ENSMUSG00000021302	0	1	0	1	1
MIMAT0000246	mmu-miR-122-5p	H2-T24	15042	ENSMUSG00000053835	0	2	0	1	1
MIMAT0000246	mmu-miR-122-5p	Hba-a1	110257	ENSMUSG00000069919	0	0	2	1	1
MIMAT0000246	mmu-miR-122-5p	Hjv			0	0	1	1	1
MIMAT0000246	mmu-miR-122-5p	Iffo2	212632	ENSMUSG00000041025	0	1	0	1	1
MIMAT0000246	mmu-miR-122-5p	Igf2	16002	ENSMUSG00000048583	0	1	0	1	1
MIMAT0000246	mmu-miR-122-5p	Il1b	16176	ENSMUSG00000027398	0	1	0	1	1
MIMAT0000246	mmu-miR-122-5p	Jun	16476	ENSMUSG00000052684	0	1	0	1	1
MIMAT0000246	mmu-miR-122-5p	Klf6	23849	ENSMUSG00000000078	0	1	0	1	1
MIMAT0000246	mmu-miR-122-5p	Lass6			1	0	0	1	1
MIMAT0000246	mmu-miR-122-5p	2025-03-05	69104	ENSMUSG00000023307	0	4	0	1	1
MIMAT0000246	mmu-miR-122-5p	Mir16			0	0	1	1	1
MIMAT0000246	mmu-miR-122-5p	miR-17			0	0	1	1	1
MIMAT0000246	mmu-miR-122-5p	Mir17	723905		0	1	0	1	1
MIMAT0000246	mmu-miR-122-5p	miR-29b			0	0	1	1	1
MIMAT0000246	mmu-miR-122-5p	miR-451			0	0	1	1	1
MIMAT0000246	mmu-miR-122-5p	Mir451	723870		0	1	0	1	1
MIMAT0000246	mmu-miR-122-5p	Nanog	71950	ENSMUSG00000012396	0	2	0	1	1
MIMAT0000246	mmu-miR-122-5p	Noct	12457	ENSMUSG00000023087	0	1	0	1	1
MIMAT0000246	mmu-miR-122-5p	Nrdg3			1	0	0	1	1
MIMAT0000246	mmu-miR-122-5p	P4ha1	18451	ENSMUSG00000019916	0	1	0	1	1
MIMAT0000246	mmu-miR-122-5p	Paxip1	55982	ENSMUSG00000002221	0	1	0	1	1
MIMAT0000246	mmu-miR-122-5p	Per1	18626	ENSMUSG00000020893	0	1	0	1	1
MIMAT0000246	mmu-miR-122-5p	Pkm	18746	ENSMUSG00000032294	0	1	0	1	1
MIMAT0000246	mmu-miR-122-5p	Pparbetadelta			0	0	2	1	1
MIMAT0000246	mmu-miR-122-5p	Ppp1r16b	228852	ENSMUSG00000037754	0	1	0	1	1
MIMAT0000246	mmu-miR-122-5p	Prom1	19126	ENSMUSG00000029086	0	1	0	1	1
MIMAT0000246	mmu-miR-122-5p	Rcan1	54720	ENSMUSG00000022951	0	1	0	1	1
MIMAT0000246	mmu-miR-122-5p	Sec23ip	207352	ENSMUSG00000055319	0	1	0	1	1
MIMAT0000246	mmu-miR-122-5p	Sfxn4	94281	ENSMUSG00000063698	0	1	0	1	1
MIMAT0000246	mmu-miR-122-5p	Sgol2a	68549	ENSMUSG00000026039	0	1	0	1	1
MIMAT0000246	mmu-miR-122-5p	Slc35g1	240660	ENSMUSG00000044026	0	1	0	1	1
MIMAT0000246	mmu-miR-122-5p	Snhg11	319317	ENSMUSG00000044349	0	1	0	1	1
MIMAT0000246	mmu-miR-122-5p	Sox4	20677	ENSMUSG00000076431	0	1	0	1	1
MIMAT0000246	mmu-miR-122-5p	Tfdp2	211586	ENSMUSG00000032411	0	1	0	1	1
MIMAT0000246	mmu-miR-122-5p	Tfr1			0	0	1	1	1
MIMAT0000246	mmu-miR-122-5p	Tfrc	22042	ENSMUSG00000022797	0	1	0	1	1
MIMAT0000246	mmu-miR-122-5p	Thap1	73754	ENSMUSG00000037214	0	1	0	1	1
MIMAT0000246	mmu-miR-122-5p	Tmem206	66950	ENSMUSG00000026627	0	2	0	1	1
MIMAT0000246	mmu-miR-122-5p	Tmem20		ENSMUSG00000044026	0	0	1	1	1
MIMAT0000246	mmu-miR-122-5p	Xpo7	65246	ENSMUSG00000022100	0	1	0	1	1
MIMAT0000246	mmu-miR-122-5p	Zfp113	56314	ENSMUSG00000037007	0	1	0	1	1
MIMAT0000246	mmu-miR-122-5p	Zfp949	71640	ENSMUSG00000032425	0	1	0	1	1
MIMAT0000247	mmu-miR-143-3p	Acnat1	230161	ENSMUSG00000070985	0	1	0	1	1
MIMAT0000247	mmu-miR-143-3p	Crebzf	233490	ENSMUSG00000051451	0	1	0	1	1
MIMAT0000247	mmu-miR-143-3p	Egln2	112406	ENSMUSG00000058709	0	1	0	1	1
MIMAT0000247	mmu-miR-143-3p	Elk1	13712	ENSMUSG00000009406	0	1	0	1	1
MIMAT0000247	mmu-miR-143-3p	Gas2l3	237436	ENSMUSG00000074802	0	1	0	1	1
MIMAT0000247	mmu-miR-143-3p	Igfbp5	16011	ENSMUSG00000026185	0	1	0	1	1
MIMAT0000247	mmu-miR-143-3p	Kras	16653	ENSMUSG00000030265	0	1	0	1	1
MIMAT0000247	mmu-miR-143-3p	Mapk8	26419	ENSMUSG00000021936	0	1	0	1	1
MIMAT0000247	mmu-miR-143-3p	2025-03-05	69104	ENSMUSG00000023307	0	2	0	1	1
MIMAT0000247	mmu-miR-143-3p	Myo5c	208943	ENSMUSG00000033590	0	1	0	1	1
MIMAT0000247	mmu-miR-143-3p	Nav1	215690	ENSMUSG00000009418	0	1	0	1	1
MIMAT0000247	mmu-miR-143-3p	Ogfrl1	70155	ENSMUSG00000026158	0	1	0	1	1
MIMAT0000247	mmu-miR-143-3p	Prkce	18754	ENSMUSG00000045038	0	1	0	1	1
MIMAT0000247	mmu-miR-143-3p	Ptpn3	545622	ENSMUSG00000038764	0	1	0	1	1
MIMAT0000247	mmu-miR-143-3p	Rreb1	68750	ENSMUSG00000039087	0	1	0	1	1
MIMAT0000247	mmu-miR-143-3p	Vcan	13003	ENSMUSG00000021614	0	1	0	1	1
MIMAT0000247	mmu-miR-143-3p	Zfp488	382867	ENSMUSG00000044519	0	1	0	1	1
MIMAT0000247	mmu-miR-143-3p	Zyg11b	414872	ENSMUSG00000034636	0	1	0	1	1
MIMAT0000383	mmu-let-7d-5p	Apc2	23805	ENSMUSG00000020135	0	3	0	1	1
MIMAT0000383	mmu-let-7d-5p	Armc2	213402	ENSMUSG00000071324	0	2	0	1	1
MIMAT0000383	mmu-let-7d-5p	Atp2b2	11941	ENSMUSG00000030302	0	1	0	1	1
MIMAT0000383	mmu-let-7d-5p	Bdnf	12064	ENSMUSG00000048482	0	1	0	1	1
MIMAT0000383	mmu-let-7d-5p	Cts8	56094	ENSMUSG00000057446	0	2	0	1	1
MIMAT0000383	mmu-let-7d-5p	Drd3	13490	ENSMUSG00000022705	0	1	0	1	1
MIMAT0000383	mmu-let-7d-5p	Fbxl14	101358	ENSMUSG00000030019	0	1	0	1	1
MIMAT0000383	mmu-let-7d-5p	Gnl3l	237107	ENSMUSG00000025266	0	2	0	1	1
MIMAT0000383	mmu-let-7d-5p	Ifnar1	15975	ENSMUSG00000022967	0	1	0	1	1
MIMAT0000383	mmu-let-7d-5p	Lins1	72635	ENSMUSG00000053091	0	1	0	1	1
MIMAT0000383	mmu-let-7d-5p	Meis2	17536	ENSMUSG00000027210	0	1	0	1	1
MIMAT0000383	mmu-let-7d-5p	Msi2	76626	ENSMUSG00000069769	0	1	0	1	1
MIMAT0000383	mmu-let-7d-5p	Mup11	100039028	ENSMUSG00000073834	0	1	0	1	1
MIMAT0000383	mmu-let-7d-5p	Mup17	100039206	ENSMUSG00000096688	0	1	0	1	1
MIMAT0000383	mmu-let-7d-5p	Nf2	18016	ENSMUSG00000009073	0	2	0	1	1
MIMAT0000383	mmu-let-7d-5p	Nup214	227720	ENSMUSG00000001855	0	1	0	1	1
MIMAT0000383	mmu-let-7d-5p	Tnfrsf26	244237	ENSMUSG00000045362	0	1	0	1	1
MIMAT0000383	mmu-let-7d-5p	Zfp444	72667	ENSMUSG00000044876	0	1	0	1	1
MIMAT0000517	mmu-miR-192-5p	Grb14	50915	ENSMUSG00000026888	0	1	0	1	1
MIMAT0000517	mmu-miR-192-5p	Hist1h1d	14957	ENSMUSG00000052565	0	1	0	1	1
MIMAT0000517	mmu-miR-192-5p	Lyrm9	66274	ENSMUSG00000072640	0	1	0	1	1
MIMAT0000517	mmu-miR-192-5p	Myo9a	270163	ENSMUSG00000039585	0	1	0	1	1
MIMAT0000517	mmu-miR-192-5p	Nectin4	71740	ENSMUSG00000006411	0	3	0	1	1
MIMAT0000517	mmu-miR-192-5p	Reep3	28193	ENSMUSG00000019873	0	1	0	1	1
MIMAT0000517	mmu-miR-192-5p	unknown			1	0	0	1	1
MIMAT0000658	mmu-miR-210-3p	Acot2	171210	ENSMUSG00000021226	0	1	0	1	1
MIMAT0000658	mmu-miR-210-3p	AcvR1b			1	0	0	1	1
MIMAT0000658	mmu-miR-210-3p	Acvr1b	11479	ENSMUSG00000000532	0	1	0	1	1
MIMAT0000658	mmu-miR-210-3p	Agtrap	11610	ENSMUSG00000029007	0	1	0	1	1
MIMAT0000658	mmu-miR-210-3p	Bcl2	12043	ENSMUSG00000057329	0	1	0	1	1
MIMAT0000658	mmu-miR-210-3p	Dmd	13405	ENSMUSG00000045103	0	2	0	1	1
MIMAT0000658	mmu-miR-210-3p	Efna3	13638	ENSMUSG00000028039	1	0	0	1	1
MIMAT0000658	mmu-miR-210-3p	Fndc3a	319448	ENSMUSG00000033487	0	1	0	1	1
MIMAT0000658	mmu-miR-210-3p	Foxk1	17425	ENSMUSG00000056493	0	2	0	1	1
MIMAT0000658	mmu-miR-210-3p	Hif1a	15251	ENSMUSG00000021109	0	1	0	1	1
MIMAT0000658	mmu-miR-210-3p	Inpp5d	16331	ENSMUSG00000026288	0	1	0	1	1
MIMAT0000658	mmu-miR-210-3p	Lcp2	16822	ENSMUSG00000002699	0	2	0	1	1
MIMAT0000658	mmu-miR-210-3p	Mbnl3	171170	ENSMUSG00000036109	0	2	0	1	1
MIMAT0000658	mmu-miR-210-3p	Mcidas	622408	ENSMUSG00000074651	0	2	0	1	1
MIMAT0000658	mmu-miR-210-3p	Ncam1	17967	ENSMUSG00000039542	0	1	0	1	1
MIMAT0000658	mmu-miR-210-3p	Neurod2	18013	ENSMUSG00000038255	0	2	0	1	1
MIMAT0000658	mmu-miR-210-3p	Nptx1	18164	ENSMUSG00000025582	1	0	0	1	1
MIMAT0000658	mmu-miR-210-3p	Shh	20423	ENSMUSG00000002633	0	1	0	1	1
MIMAT0000658	mmu-miR-210-3p	Slco2a1	24059	ENSMUSG00000032548	0	1	0	1	1
MIMAT0000658	mmu-miR-210-3p	Tns4	217169	ENSMUSG00000017607	0	3	0	1	1
MIMAT0000658	mmu-miR-210-3p	Trim65	338364	ENSMUSG00000054517	0	1	0	1	1
MIMAT0000658	mmu-miR-210-3p	Trp53i11	277414	ENSMUSG00000068735	0	3	0	1	1
MIMAT0000658	mmu-miR-210-3p	Ubtf	21429	ENSMUSG00000020923	0	2	0	1	1
MIMAT0000658	mmu-miR-210-3p	Ucp2	22228	ENSMUSG00000033685	0	1	0	1	1
MIMAT0000658	mmu-miR-210-3p	Zxdc	80292	ENSMUSG00000034430	0	1	0	1	1
MIMAT0003151	mmu-miR-378a-3p	Aoc3	11754	ENSMUSG00000019326	0	2	0	1	1
MIMAT0003151	mmu-miR-378a-3p	Arhgef39	230098	ENSMUSG00000051517	0	1	0	1	1
MIMAT0003151	mmu-miR-378a-3p	Cpox	12892	ENSMUSG00000022742	0	1	0	1	1
MIMAT0003151	mmu-miR-378a-3p	Csf2rb	12983	ENSMUSG00000071713	0	1	0	1	1
MIMAT0003151	mmu-miR-378a-3p	Dkc1	245474	ENSMUSG00000031403	0	1	0	1	1
MIMAT0003151	mmu-miR-378a-3p	Dnajb1	81489	ENSMUSG00000005483	0	1	0	1	1
MIMAT0003151	mmu-miR-378a-3p	Ercc6	319955	ENSMUSG00000054051	0	1	0	1	1
MIMAT0003151	mmu-miR-378a-3p	H2-T23	15040	ENSMUSG00000067212	0	1	0	1	1
MIMAT0003151	mmu-miR-378a-3p	Il17rd	171463	ENSMUSG00000040717	0	1	0	1	1
MIMAT0003151	mmu-miR-378a-3p	Il17re	57890	ENSMUSG00000043088	0	1	0	1	1
MIMAT0003151	mmu-miR-378a-3p	Kif15	209737	ENSMUSG00000036768	0	1	0	1	1
MIMAT0003151	mmu-miR-378a-3p	Ncoa7	211329	ENSMUSG00000039697	0	1	0	1	1
MIMAT0003151	mmu-miR-378a-3p	Nrf1	18181	ENSMUSG00000058440	0	1	0	1	1
MIMAT0003151	mmu-miR-378a-3p	Polr2l	66491	ENSMUSG00000038489	0	1	0	1	1
MIMAT0003151	mmu-miR-378a-3p	Scfd2	212986	ENSMUSG00000062110	0	1	0	1	1
MIMAT0003151	mmu-miR-378a-3p	Stk32b	64293	ENSMUSG00000029123	0	1	0	1	1
MIMAT0003151	mmu-miR-378a-3p	Tgfbr3	21814	ENSMUSG00000029287	0	1	0	1	1
MIMAT0003151	mmu-miR-378a-3p	Tnfrsf1b	21938	ENSMUSG00000028599	0	1	0	1	1
MIMAT0003151	mmu-miR-378a-3p	Tsn	22099	ENSMUSG00000026374	0	1	0	1	1
MIMAT0003151	mmu-miR-378a-3p	Zfp941	407812	ENSMUSG00000060314	0	2	0	1	1
MIMAT0003188	mmu-miR-503-5p	9430076C15Rik	231991	ENSMUSG00000053007	0	1	0	1	1
MIMAT0003188	mmu-miR-503-5p	Acvr2a	11480	ENSMUSG00000052155	0	1	0	1	1
MIMAT0003188	mmu-miR-503-5p	Acvr2b	11481	ENSMUSG00000061393	0	1	0	1	1
MIMAT0003188	mmu-miR-503-5p	Ar	11835	ENSMUSG00000046532	0	1	0	1	1
MIMAT0003188	mmu-miR-503-5p	Bcl2	12043	ENSMUSG00000057329	0	2	0	1	1
MIMAT0003188	mmu-miR-503-5p	Bri3bp	76809	ENSMUSG00000037905	0	1	0	1	1
MIMAT0003188	mmu-miR-503-5p	Casp3	12367	ENSMUSG00000031628	0	1	0	1	1
MIMAT0003188	mmu-miR-503-5p	Ccnd2	12444	ENSMUSG00000000184	0	1	0	1	1
MIMAT0003188	mmu-miR-503-5p	Cdkn1b	12576	ENSMUSG00000003031	0	1	0	1	1
MIMAT0003188	mmu-miR-503-5p	Cyp19a1	13075	ENSMUSG00000032274	0	1	0	1	1
MIMAT0003188	mmu-miR-503-5p	Erlin2	244373	ENSMUSG00000031483	0	1	0	1	1
MIMAT0003188	mmu-miR-503-5p	Esr2	13983	ENSMUSG00000021055	0	1	0	1	1
MIMAT0003188	mmu-miR-503-5p	Fbxo21	231670	ENSMUSG00000032898	0	1	0	1	1
MIMAT0003188	mmu-miR-503-5p	Fshr	14309	ENSMUSG00000032937	0	1	0	1	1
MIMAT0003188	mmu-miR-503-5p	Gabpa	14390	ENSMUSG00000008976	0	1	0	1	1
MIMAT0003188	mmu-miR-503-5p	Inha	16322	ENSMUSG00000032968	0	1	0	1	1
MIMAT0003188	mmu-miR-503-5p	Inhba	16323	ENSMUSG00000041324	0	1	0	1	1
MIMAT0003188	mmu-miR-503-5p	Inhbb	16324	ENSMUSG00000037035	0	1	0	1	1
MIMAT0003188	mmu-miR-503-5p	Itsn1	16443	ENSMUSG00000022957	0	1	0	1	1
MIMAT0003188	mmu-miR-503-5p	Lhcgr	16867	ENSMUSG00000024107	0	1	0	1	1
MIMAT0003188	mmu-miR-503-5p	Mapkap1	227743	ENSMUSG00000038696	0	2	0	1	1
MIMAT0003188	mmu-miR-503-5p	Ncl	17975	ENSMUSG00000026234	0	1	0	1	1
MIMAT0003188	mmu-miR-503-5p	Piwil1	57749	ENSMUSG00000029423	0	3	0	1	1
MIMAT0003188	mmu-miR-503-5p	Rnf168	70238	ENSMUSG00000014074	0	1	0	1	1
MIMAT0003188	mmu-miR-503-5p	Tacc1	320165	ENSMUSG00000065954	0	2	0	1	1
MIMAT0003188	mmu-miR-503-5p	Taok3	330177	ENSMUSG00000061288	0	2	0	1	1
MIMAT0003188	mmu-miR-503-5p	Tifab	212937	ENSMUSG00000049625	0	1	0	1	1
MIMAT0003188	mmu-miR-503-5p	Trim2	80890	ENSMUSG00000027993	0	1	0	1	1
MIMAT0009437	mmu-miR-1964-3p	Igdcc4	56741	ENSMUSG00000032816	0	2	0	1	1
MIMAT0020618	mmu-miR-5110	A430033K04Rik	243308	ENSMUSG00000056014	0	1	0	1	1
MIMAT0020618	mmu-miR-5110	Amer2	72125	ENSMUSG00000021986	0	1	0	1	1
MIMAT0020618	mmu-miR-5110	Ccnd2	12444	ENSMUSG00000000184	0	1	0	1	1
MIMAT0020618	mmu-miR-5110	Cd59a	12509	ENSMUSG00000032679	0	1	0	1	1
MIMAT0020618	mmu-miR-5110	Col4a4	12829	ENSMUSG00000067158	0	1	0	1	1
MIMAT0020618	mmu-miR-5110	Gal3st3	545276	ENSMUSG00000047658	0	1	0	1	1
MIMAT0020618	mmu-miR-5110	Itsn1	16443	ENSMUSG00000022957	0	2	0	1	1
MIMAT0020618	mmu-miR-5110	Lbh	77889	ENSMUSG00000024063	0	1	0	1	1
MIMAT0020618	mmu-miR-5110	Lrrc8d	231549	ENSMUSG00000046079	0	1	0	1	1
MIMAT0020618	mmu-miR-5110	Map4	17758	ENSMUSG00000032479	0	1	0	1	1
MIMAT0020618	mmu-miR-5110	Mnat1	17420	ENSMUSG00000021103	0	1	0	1	1
MIMAT0020618	mmu-miR-5110	Nkx2-1	21869	ENSMUSG00000001496	0	1	0	1	1
MIMAT0020618	mmu-miR-5110	Nup133	234865	ENSMUSG00000039509	0	1	0	1	1
MIMAT0020618	mmu-miR-5110	Parvb	170736	ENSMUSG00000022438	0	1	0	1	1
MIMAT0020618	mmu-miR-5110	Pcid2	234069	ENSMUSG00000038542	0	1	0	1	1
MIMAT0020618	mmu-miR-5110	Pdpk1	18607	ENSMUSG00000024122	0	1	0	1	1
MIMAT0020618	mmu-miR-5110	Pomk	74653	ENSMUSG00000037251	0	1	0	1	1
MIMAT0020618	mmu-miR-5110	Rnf150	330812	ENSMUSG00000047747	0	1	0	1	1
MIMAT0020618	mmu-miR-5110	Slc26a1	231583	ENSMUSG00000046959	0	1	0	1	1
MIMAT0020618	mmu-miR-5110	Srgap3	259302	ENSMUSG00000030257	0	3	0	1	1
MIMAT0020618	mmu-miR-5110	Tmem260	218989	ENSMUSG00000036339	0	1	0	1	1
MIMAT0020618	mmu-miR-5110	Tmem69	230657	ENSMUSG00000055900	0	1	0	1	1
MIMAT0020618	mmu-miR-5110	Ubp1	22221	ENSMUSG00000009741	0	1	0	1	1
MIMAT0020618	mmu-miR-5110	Vapb	56491	ENSMUSG00000054455	0	1	0	1	1
MIMAT0020618	mmu-miR-5110	Ywhaz	22631	ENSMUSG00000022285	0	1	0	1	1

## Sheet: Mb Vs Vehicle
	Microbiome_vs_Vehicle.validated.targeted.genes.result
mature_mirna_acc	mature_mirna_id	target_symbol	target_entrez	target_ensembl	mirecords	mirtarbase	tarbase	validated.sum	all.sum
MIMAT0000139	mmu-miR-127-3p	Rtl1	353326	ENSMUSG00000085925	1	1	1	3	3
MIMAT0000233	mmu-miR-200b-3p	Zeb2	24136	ENSMUSG00000026872	1	6	1	3	3
MIMAT0000246	mmu-miR-122-5p	Aldoa	11674	ENSMUSG00000030695	2	7	1	3	3
MIMAT0000246	mmu-miR-122-5p	Bckdk	12041	ENSMUSG00000030802	1	1	1	3	3
MIMAT0000246	mmu-miR-122-5p	Cd320	54219	ENSMUSG00000002308	1	1	1	3	3
MIMAT0000246	mmu-miR-122-5p	Slc7a1	11987	ENSMUSG00000041313	1	3	1	3	3
MIMAT0000233	mmu-miR-200b-3p	Flt1	14254	ENSMUSG00000029648	1	1	0	2	2
MIMAT0000233	mmu-miR-200b-3p	Zeb1	21417	ENSMUSG00000024238	0	5	1	2	2
MIMAT0000246	mmu-miR-122-5p	Alas2	11656	ENSMUSG00000025270	0	1	2	2	2
MIMAT0000246	mmu-miR-122-5p	Bmpr1a	12166	ENSMUSG00000021796	0	1	1	2	2
MIMAT0000246	mmu-miR-122-5p	Camk2b	12323	ENSMUSG00000057897	0	1	1	2	2
MIMAT0000246	mmu-miR-122-5p	Ccnd1	12443	ENSMUSG00000070348	0	1	2	2	2
MIMAT0000246	mmu-miR-122-5p	Cpox	12892	ENSMUSG00000022742	0	1	1	2	2
MIMAT0000246	mmu-miR-122-5p	Ddc	13195	ENSMUSG00000020182	0	1	1	2	2
MIMAT0000246	mmu-miR-122-5p	Fech	14151	ENSMUSG00000024588	0	1	1	2	2
MIMAT0000246	mmu-miR-122-5p	Gpx7	67305	ENSMUSG00000028597	1	1	0	2	2
MIMAT0000246	mmu-miR-122-5p	Gys1	14936	ENSMUSG00000003865	0	2	1	2	2
MIMAT0000246	mmu-miR-122-5p	Hamp	84506	ENSMUSG00000050440	0	1	1	2	2
MIMAT0000246	mmu-miR-122-5p	Hba-a1	15122	ENSMUSG00000069919	0	1	2	2	2
MIMAT0000246	mmu-miR-122-5p	Hfe	15216	ENSMUSG00000006611	0	1	1	2	2
MIMAT0000246	mmu-miR-122-5p	Hfe2	69585	ENSMUSG00000038403	1	3	0	2	2
MIMAT0000246	mmu-miR-122-5p	Hist1h1c	50708	ENSMUSG00000036181	0	1	1	2	2
MIMAT0000246	mmu-miR-122-5p	Hmbs	15288	ENSMUSG00000032126	0	1	2	2	2
MIMAT0000246	mmu-miR-122-5p	Irf6	54139	ENSMUSG00000026638	0	1	1	2	2
MIMAT0000246	mmu-miR-122-5p	Ndrg3	29812	ENSMUSG00000027634	0	2	1	2	2
MIMAT0000246	mmu-miR-122-5p	Ppox	19044	ENSMUSG00000062729	0	1	1	2	2
MIMAT0000246	mmu-miR-122-5p	Rbl2	19651	ENSMUSG00000031666	0	1	1	2	2
MIMAT0000246	mmu-miR-122-5p	Rell1	100532	ENSMUSG00000047881	0	1	1	2	2
MIMAT0000246	mmu-miR-122-5p	Sbk1	104175	ENSMUSG00000042978	0	1	1	2	2
MIMAT0000246	mmu-miR-122-5p	Slc35a4	67843	ENSMUSG00000033272	1	2	0	2	2
MIMAT0000246	mmu-miR-122-5p	Smad4	17128	ENSMUSG00000024515	0	1	1	2	2
MIMAT0000246	mmu-miR-122-5p	Smad7	17131	ENSMUSG00000025880	0	1	1	2	2
MIMAT0000246	mmu-miR-122-5p	Smarcd1	83797	ENSMUSG00000023018	0	1	1	2	2
MIMAT0000246	mmu-miR-122-5p	Socs2	216233	ENSMUSG00000020027	0	1	1	2	2
MIMAT0000246	mmu-miR-122-5p	Tfr2	50765	ENSMUSG00000029716	0	1	1	2	2
MIMAT0000246	mmu-miR-122-5p	Tgfbr1	21812	ENSMUSG00000007613	0	1	1	2	2
MIMAT0000246	mmu-miR-122-5p	Tmed3	66111	ENSMUSG00000032353	1	2	0	2	2
MIMAT0000246	mmu-miR-122-5p	Tmem50b	77975	ENSMUSG00000022964	1	1	0	2	2
MIMAT0000246	mmu-miR-122-5p	Urod	22275	ENSMUSG00000028684	0	1	1	2	2
MIMAT0000246	mmu-miR-122-5p	Uros	22276	ENSMUSG00000030979	0	1	1	2	2
MIMAT0000656	mmu-miR-139-5p	Foxo1	56458	ENSMUSG00000044167	1	1	0	2	2
MIMAT0000139	mmu-miR-127-3p	Acat1	110446	ENSMUSG00000032047	0	1	0	1	1
MIMAT0000139	mmu-miR-127-3p	Fcgr1	14129	ENSMUSG00000015947	0	1	0	1	1
MIMAT0000139	mmu-miR-127-3p	Ghdc	80860	ENSMUSG00000017747	0	1	0	1	1
MIMAT0000139	mmu-miR-127-3p	Gpi1	14751	ENSMUSG00000036427	0	1	0	1	1
MIMAT0000139	mmu-miR-127-3p	Polr3k	67005	ENSMUSG00000038628	0	1	0	1	1
MIMAT0000139	mmu-miR-127-3p	Prkrir	72981	ENSMUSG00000030753	0	1	0	1	1
MIMAT0000139	mmu-miR-127-3p	Rtl1	353326	ENSMUSG00000098639	0	1	0	1	1
MIMAT0000139	mmu-miR-127-3p	Spc24	67629	ENSMUSG00000074476	0	1	0	1	1
MIMAT0000139	mmu-miR-127-3p	Tspan13	66109	ENSMUSG00000020577	0	1	0	1	1
MIMAT0000139	mmu-miR-127-3p	Utp6	216987	ENSMUSG00000035575	0	1	0	1	1
MIMAT0000233	mmu-miR-200b-3p	Bmi1	12151	ENSMUSG00000026739	0	1	0	1	1
MIMAT0000233	mmu-miR-200b-3p	Bri3bp	76809	ENSMUSG00000037905	0	1	0	1	1
MIMAT0000233	mmu-miR-200b-3p	Cradd	12905	ENSMUSG00000045867	0	1	0	1	1
MIMAT0000233	mmu-miR-200b-3p	Dcx	13193	ENSMUSG00000031285	0	1	0	1	1
MIMAT0000233	mmu-miR-200b-3p	Fhod1	234686	ENSMUSG00000014778	0	3	0	1	1
MIMAT0000233	mmu-miR-200b-3p	Foxn3	71375	ENSMUSG00000033713	0	1	0	1	1
MIMAT0000233	mmu-miR-200b-3p	Hist1h1d	14957	ENSMUSG00000052565	0	4	0	1	1
MIMAT0000233	mmu-miR-200b-3p	Ikzf5	67143	ENSMUSG00000040167	0	1	0	1	1
MIMAT0000233	mmu-miR-200b-3p	Ints6l	236790	ENSMUSG00000035967	0	1	0	1	1
MIMAT0000233	mmu-miR-200b-3p	Map2	17756	ENSMUSG00000015222	0	1	0	1	1
MIMAT0000233	mmu-miR-200b-3p	Mapk14	26416	ENSMUSG00000053436	0	1	0	1	1
MIMAT0000233	mmu-miR-200b-3p	Mgat3	17309	ENSMUSG00000042428	0	1	0	1	1
MIMAT0000233	mmu-miR-200b-3p	Mphosph9	269702	ENSMUSG00000038126	0	2	0	1	1
MIMAT0000233	mmu-miR-200b-3p	Mtf2	17765	ENSMUSG00000029267	0	1	0	1	1
MIMAT0000233	mmu-miR-200b-3p	Ogfod1	270086	ENSMUSG00000033009	0	2	0	1	1
MIMAT0000233	mmu-miR-200b-3p	Pafah1b1	18472	ENSMUSG00000020745	0	1	0	1	1
MIMAT0000233	mmu-miR-200b-3p	Pkd1	18763	ENSMUSG00000032855	0	1	0	1	1
MIMAT0000233	mmu-miR-200b-3p	Pkib	18768	ENSMUSG00000019876	0	1	0	1	1
MIMAT0000233	mmu-miR-200b-3p	Plxnc1	54712	ENSMUSG00000074785	0	1	0	1	1
MIMAT0000233	mmu-miR-200b-3p	Rassf10	78748	ENSMUSG00000098132	0	1	0	1	1
MIMAT0000233	mmu-miR-200b-3p	Rdh10	98711	ENSMUSG00000025921	0	1	0	1	1
MIMAT0000233	mmu-miR-200b-3p	Rnf166	68718	ENSMUSG00000014470	0	1	0	1	1
MIMAT0000233	mmu-miR-200b-3p	Senp5	320213	ENSMUSG00000022772	0	2	0	1	1
MIMAT0000233	mmu-miR-200b-3p	Sh2d4a	72281	ENSMUSG00000053886	0	1	0	1	1
MIMAT0000233	mmu-miR-200b-3p	St3gal2	20444	ENSMUSG00000031749	0	1	0	1	1
MIMAT0000233	mmu-miR-200b-3p	Suz12	52615	ENSMUSG00000017548	0	1	0	1	1
MIMAT0000233	mmu-miR-200b-3p	ZEB-1			0	0	1	1	1
MIMAT0000233	mmu-miR-200b-3p	ZEB-2			0	0	1	1	1
MIMAT0000233	mmu-miR-200b-3p	Zfp459	328274	ENSMUSG00000055560	0	1	0	1	1
MIMAT0000233	mmu-miR-200b-3p	Zfpm2	22762	ENSMUSG00000022306	0	1	0	1	1
MIMAT0000236	mmu-miR-203-3p	A430107P09Rik	100568452		0	1	0	1	1
MIMAT0000236	mmu-miR-203-3p	Alkbh5	268420	ENSMUSG00000042650	0	1	0	1	1
MIMAT0000236	mmu-miR-203-3p	Bnc2	242509	ENSMUSG00000028487	0	1	0	1	1
MIMAT0000236	mmu-miR-203-3p	Cav1	12389	ENSMUSG00000007655	0	1	0	1	1
MIMAT0000236	mmu-miR-203-3p	Ccdc110	212392	ENSMUSG00000071104	0	1	0	1	1
MIMAT0000236	mmu-miR-203-3p	Ces2g	72361	ENSMUSG00000031877	0	1	0	1	1
MIMAT0000236	mmu-miR-203-3p	Commd10	69456	ENSMUSG00000042705	0	1	0	1	1
MIMAT0000236	mmu-miR-203-3p	Cp	12870	ENSMUSG00000003617	0	1	0	1	1
MIMAT0000236	mmu-miR-203-3p	Cpox	12892	ENSMUSG00000022742	0	1	0	1	1
MIMAT0000236	mmu-miR-203-3p	Cyld	74256	ENSMUSG00000036712	0	1	0	1	1
MIMAT0000236	mmu-miR-203-3p	Fgf16	80903	ENSMUSG00000031230	0	1	0	1	1
MIMAT0000236	mmu-miR-203-3p	Frmd3	242506	ENSMUSG00000049122	0	4	0	1	1
MIMAT0000236	mmu-miR-203-3p	Gtpbp3	70359	ENSMUSG00000007610	0	1	0	1	1
MIMAT0000236	mmu-miR-203-3p	Hist2h2be	319190	ENSMUSG00000068854	0	1	0	1	1
MIMAT0000236	mmu-miR-203-3p	Itga4	16401	ENSMUSG00000027009	0	1	0	1	1
MIMAT0000236	mmu-miR-203-3p	Katnal1	231912	ENSMUSG00000041298	0	1	0	1	1
MIMAT0000236	mmu-miR-203-3p	Mapk8	26419	ENSMUSG00000021936	0	1	0	1	1
MIMAT0000236	mmu-miR-203-3p	Pcdhb19	93890	ENSMUSG00000043313	0	1	0	1	1
MIMAT0000236	mmu-miR-203-3p	Prkcb	18751	ENSMUSG00000052889	0	1	0	1	1
MIMAT0000236	mmu-miR-203-3p	Ptchd4	627626	ENSMUSG00000042256	0	2	0	1	1
MIMAT0000236	mmu-miR-203-3p	Rbm44	329207	ENSMUSG00000070732	0	1	0	1	1
MIMAT0000236	mmu-miR-203-3p	Rs1	20147	ENSMUSG00000031293	0	2	0	1	1
MIMAT0000236	mmu-miR-203-3p	Snora62	104433		0	1	0	1	1
MIMAT0000236	mmu-miR-203-3p	Srek1	218543	ENSMUSG00000032621	0	1	0	1	1
MIMAT0000236	mmu-miR-203-3p	Srsf12	272009	ENSMUSG00000054679	0	1	0	1	1
MIMAT0000236	mmu-miR-203-3p	Stxbp4	20913	ENSMUSG00000020546	0	1	0	1	1
MIMAT0000236	mmu-miR-203-3p	Thsd7b	210417	ENSMUSG00000042581	0	1	0	1	1
MIMAT0000236	mmu-miR-203-3p	Tlr4	21898	ENSMUSG00000039005	0	1	0	1	1
MIMAT0000236	mmu-miR-203-3p	Trp63	22061	ENSMUSG00000022510	0	3	0	1	1
MIMAT0000236	mmu-miR-203-3p	Ung	22256	ENSMUSG00000029591	0	3	0	1	1
MIMAT0000236	mmu-miR-203-3p	Uri1	19777	ENSMUSG00000030421	0	1	0	1	1
MIMAT0000236	mmu-miR-203-3p	Zfp281	226442	ENSMUSG00000041483	0	1	0	1	1
MIMAT0000236	mmu-miR-203-3p	Zfp300	245368	ENSMUSG00000031079	0	1	0	1	1
MIMAT0000236	mmu-miR-203-3p	Zmiz1	328365	ENSMUSG00000007817	0	1	0	1	1
MIMAT0000236	mmu-miR-203-3p	ZNF148	7707	ENSG00000163848	0	1	0	1	1
MIMAT0000246	mmu-miR-122-5p	Afp	11576	ENSMUSG00000054932	0	1	0	1	1
MIMAT0000246	mmu-miR-122-5p	Alpl	11647	ENSMUSG00000028766	0	1	0	1	1
MIMAT0000246	mmu-miR-122-5p	Apob	238055	ENSMUSG00000020609	0	1	0	1	1
MIMAT0000246	mmu-miR-122-5p	B2m	12010	ENSMUSG00000060802	0	1	0	1	1
MIMAT0000246	mmu-miR-122-5p	Bach1	12013	ENSMUSG00000025612	0	1	0	1	1
MIMAT0000246	mmu-miR-122-5p	Ccl2	20296	ENSMUSG00000035385	0	1	0	1	1
MIMAT0000246	mmu-miR-122-5p	Ccng1	12450	ENSMUSG00000020326	0	1	0	1	1
MIMAT0000246	mmu-miR-122-5p	Cdh12	215654	ENSMUSG00000040452	0	1	0	1	1
MIMAT0000246	mmu-miR-122-5p	Cers6	241447	ENSMUSG00000027035	0	1	0	1	1
MIMAT0000246	mmu-miR-122-5p	Chrna1	11435	ENSMUSG00000027107	0	1	0	1	1
MIMAT0000246	mmu-miR-122-5p	Cs	12974	ENSMUSG00000005683	0	1	0	1	1
MIMAT0000246	mmu-miR-122-5p	Csf3r	12986	ENSMUSG00000028859	0	1	0	1	1
MIMAT0000246	mmu-miR-122-5p	Ctgf	14219	ENSMUSG00000019997	0	1	0	1	1
MIMAT0000246	mmu-miR-122-5p	Cxcl13	55985	ENSMUSG00000023078	0	1	0	1	1
MIMAT0000246	mmu-miR-122-5p	Cyp2b13	13089	ENSMUSG00000040583	0	1	0	1	1
MIMAT0000246	mmu-miR-122-5p	Dbp	13170	ENSMUSG00000059824	0	1	0	1	1
MIMAT0000246	mmu-miR-122-5p	Dscr1			0	0	1	1	1
MIMAT0000246	mmu-miR-122-5p	E2f1	13555	ENSMUSG00000027490	0	1	0	1	1
MIMAT0000246	mmu-miR-122-5p	Gde1	56209	ENSMUSG00000033917	0	1	0	1	1
MIMAT0000246	mmu-miR-122-5p	Ggps1	14593	ENSMUSG00000021302	0	1	0	1	1
MIMAT0000246	mmu-miR-122-5p	H2-T24	15042	ENSMUSG00000053835	0	2	0	1	1
MIMAT0000246	mmu-miR-122-5p	Hba-a1	110257	ENSMUSG00000069919	0	0	2	1	1
MIMAT0000246	mmu-miR-122-5p	Hjv			0	0	1	1	1
MIMAT0000246	mmu-miR-122-5p	Iffo2	212632	ENSMUSG00000041025	0	1	0	1	1
MIMAT0000246	mmu-miR-122-5p	Igf2	16002	ENSMUSG00000048583	0	1	0	1	1
MIMAT0000246	mmu-miR-122-5p	Il1b	16176	ENSMUSG00000027398	0	1	0	1	1
MIMAT0000246	mmu-miR-122-5p	Jun	16476	ENSMUSG00000052684	0	1	0	1	1
MIMAT0000246	mmu-miR-122-5p	Klf6	23849	ENSMUSG00000000078	0	1	0	1	1
MIMAT0000246	mmu-miR-122-5p	Lass6			1	0	0	1	1
MIMAT0000246	mmu-miR-122-5p	2025-03-05	69104	ENSMUSG00000023307	0	4	0	1	1
MIMAT0000246	mmu-miR-122-5p	Mir16			0	0	1	1	1
MIMAT0000246	mmu-miR-122-5p	miR-17			0	0	1	1	1
MIMAT0000246	mmu-miR-122-5p	Mir17	723905		0	1	0	1	1
MIMAT0000246	mmu-miR-122-5p	miR-29b			0	0	1	1	1
MIMAT0000246	mmu-miR-122-5p	miR-451			0	0	1	1	1
MIMAT0000246	mmu-miR-122-5p	Mir451	723870		0	1	0	1	1
MIMAT0000246	mmu-miR-122-5p	Nanog	71950	ENSMUSG00000012396	0	2	0	1	1
MIMAT0000246	mmu-miR-122-5p	Noct	12457	ENSMUSG00000023087	0	1	0	1	1
MIMAT0000246	mmu-miR-122-5p	Nrdg3			1	0	0	1	1
MIMAT0000246	mmu-miR-122-5p	P4ha1	18451	ENSMUSG00000019916	0	1	0	1	1
MIMAT0000246	mmu-miR-122-5p	Paxip1	55982	ENSMUSG00000002221	0	1	0	1	1
MIMAT0000246	mmu-miR-122-5p	Per1	18626	ENSMUSG00000020893	0	1	0	1	1
MIMAT0000246	mmu-miR-122-5p	Pkm	18746	ENSMUSG00000032294	0	1	0	1	1
MIMAT0000246	mmu-miR-122-5p	Pparbetadelta			0	0	2	1	1
MIMAT0000246	mmu-miR-122-5p	Ppp1r16b	228852	ENSMUSG00000037754	0	1	0	1	1
MIMAT0000246	mmu-miR-122-5p	Prom1	19126	ENSMUSG00000029086	0	1	0	1	1
MIMAT0000246	mmu-miR-122-5p	Rcan1	54720	ENSMUSG00000022951	0	1	0	1	1
MIMAT0000246	mmu-miR-122-5p	Sec23ip	207352	ENSMUSG00000055319	0	1	0	1	1
MIMAT0000246	mmu-miR-122-5p	Sfxn4	94281	ENSMUSG00000063698	0	1	0	1	1
MIMAT0000246	mmu-miR-122-5p	Sgol2a	68549	ENSMUSG00000026039	0	1	0	1	1
MIMAT0000246	mmu-miR-122-5p	Slc35g1	240660	ENSMUSG00000044026	0	1	0	1	1
MIMAT0000246	mmu-miR-122-5p	Snhg11	319317	ENSMUSG00000044349	0	1	0	1	1
MIMAT0000246	mmu-miR-122-5p	Sox4	20677	ENSMUSG00000076431	0	1	0	1	1
MIMAT0000246	mmu-miR-122-5p	Tfdp2	211586	ENSMUSG00000032411	0	1	0	1	1
MIMAT0000246	mmu-miR-122-5p	Tfr1			0	0	1	1	1
MIMAT0000246	mmu-miR-122-5p	Tfrc	22042	ENSMUSG00000022797	0	1	0	1	1
MIMAT0000246	mmu-miR-122-5p	Thap1	73754	ENSMUSG00000037214	0	1	0	1	1
MIMAT0000246	mmu-miR-122-5p	Tmem206	66950	ENSMUSG00000026627	0	2	0	1	1
MIMAT0000246	mmu-miR-122-5p	Tmem20		ENSMUSG00000044026	0	0	1	1	1
MIMAT0000246	mmu-miR-122-5p	Xpo7	65246	ENSMUSG00000022100	0	1	0	1	1
MIMAT0000246	mmu-miR-122-5p	Zfp113	56314	ENSMUSG00000037007	0	1	0	1	1
MIMAT0000246	mmu-miR-122-5p	Zfp949	71640	ENSMUSG00000032425	0	1	0	1	1
MIMAT0000656	mmu-miR-139-5p	2810021J22Rik	69944	ENSMUSG00000020491	0	2	0	1	1
MIMAT0000656	mmu-miR-139-5p	6030458C11Rik	77877	ENSMUSG00000022195	0	1	0	1	1
MIMAT0000656	mmu-miR-139-5p	Acvr1c	269275	ENSMUSG00000026834	0	1	0	1	1
MIMAT0000656	mmu-miR-139-5p	Ajuba	16475	ENSMUSG00000022178	0	1	0	1	1
MIMAT0000656	mmu-miR-139-5p	Akap5	238276	ENSMUSG00000021057	0	1	0	1	1
MIMAT0000656	mmu-miR-139-5p	Akap8	56399	ENSMUSG00000024045	0	1	0	1	1
MIMAT0000656	mmu-miR-139-5p	Akirin2	433693	ENSMUSG00000028291	0	1	0	1	1
MIMAT0000656	mmu-miR-139-5p	Akr1d1	208665	ENSMUSG00000038641	0	1	0	1	1
MIMAT0000656	mmu-miR-139-5p	Atp5g3	228033	ENSMUSG00000018770	0	1	0	1	1
MIMAT0000656	mmu-miR-139-5p	Atrn	11990	ENSMUSG00000027312	0	1	0	1	1
MIMAT0000656	mmu-miR-139-5p	Bach2	12014	ENSMUSG00000040270	0	1	0	1	1
MIMAT0000656	mmu-miR-139-5p	Bbs1	52028	ENSMUSG00000006464	0	1	0	1	1
MIMAT0000656	mmu-miR-139-5p	Bub1	12235	ENSMUSG00000027379	0	1	0	1	1
MIMAT0000656	mmu-miR-139-5p	Bysl	53414	ENSMUSG00000023988	0	1	0	1	1
MIMAT0000656	mmu-miR-139-5p	Ccdc157	216516	ENSMUSG00000051427	0	1	0	1	1
MIMAT0000656	mmu-miR-139-5p	Cdk7	12572	ENSMUSG00000069089	0	1	0	1	1
MIMAT0000656	mmu-miR-139-5p	Cep68	216543	ENSMUSG00000044066	0	1	0	1	1
MIMAT0000656	mmu-miR-139-5p	Cep97	74201	ENSMUSG00000022604	0	1	0	1	1
MIMAT0000656	mmu-miR-139-5p	Chrna1	11435	ENSMUSG00000027107	0	1	0	1	1
MIMAT0000656	mmu-miR-139-5p	Clns1a	12729	ENSMUSG00000025439	0	1	0	1	1
MIMAT0000656	mmu-miR-139-5p	Commd8	27784	ENSMUSG00000029213	0	2	0	1	1
MIMAT0000656	mmu-miR-139-5p	Cracr2b	213573	ENSMUSG00000048200	0	2	0	1	1
MIMAT0000656	mmu-miR-139-5p	Cts8	56094	ENSMUSG00000057446	0	1	0	1	1
MIMAT0000656	mmu-miR-139-5p	Ctsa	19025	ENSMUSG00000017760	0	1	0	1	1
MIMAT0000656	mmu-miR-139-5p	Cwc25	67480	ENSMUSG00000018541	0	2	0	1	1
MIMAT0000656	mmu-miR-139-5p	Cyb5d2	192986	ENSMUSG00000057778	0	1	0	1	1
MIMAT0000656	mmu-miR-139-5p	D17H6S53E	114585	ENSMUSG00000043311	0	1	0	1	1
MIMAT0000656	mmu-miR-139-5p	Dars2	226539	ENSMUSG00000026709	0	1	0	1	1
MIMAT0000656	mmu-miR-139-5p	Ddhd2	72108	ENSMUSG00000061313	0	1	0	1	1
MIMAT0000656	mmu-miR-139-5p	Decr2	26378	ENSMUSG00000036775	0	1	0	1	1
MIMAT0000656	mmu-miR-139-5p	Dennd6a	211922	ENSMUSG00000040818	0	1	0	1	1
MIMAT0000656	mmu-miR-139-5p	Dhx37	208144	ENSMUSG00000029480	0	1	0	1	1
MIMAT0000656	mmu-miR-139-5p	Dll3	13389	ENSMUSG00000003436	0	2	0	1	1
MIMAT0000656	mmu-miR-139-5p	Dlx3	13393	ENSMUSG00000001510	0	1	0	1	1
MIMAT0000656	mmu-miR-139-5p	Dnase2a	13423	ENSMUSG00000003812	0	2	0	1	1
MIMAT0000656	mmu-miR-139-5p	Dtwd2	68857	ENSMUSG00000024505	0	1	0	1	1
MIMAT0000656	mmu-miR-139-5p	Dusp3	72349	ENSMUSG00000003518	0	1	0	1	1
MIMAT0000656	mmu-miR-139-5p	Dynll1	56455	ENSMUSG00000009013	0	1	0	1	1
MIMAT0000656	mmu-miR-139-5p	Entpd5	12499	ENSMUSG00000021236	0	1	0	1	1
MIMAT0000656	mmu-miR-139-5p	Exosc4	109075	ENSMUSG00000034259	0	1	0	1	1
MIMAT0000656	mmu-miR-139-5p	Fam198b	68659	ENSMUSG00000027955	0	1	0	1	1
MIMAT0000656	mmu-miR-139-5p	Fitm2	228859	ENSMUSG00000048486	0	1	0	1	1
MIMAT0000656	mmu-miR-139-5p	Fzd7	14369	ENSMUSG00000041075	0	1	0	1	1
MIMAT0000656	mmu-miR-139-5p	Gas2l3	237436	ENSMUSG00000074802	0	2	0	1	1
MIMAT0000656	mmu-miR-139-5p	Gcnt3	72077	ENSMUSG00000032226	0	1	0	1	1
MIMAT0000656	mmu-miR-139-5p	Gdpgp1	269952	ENSMUSG00000050973	0	1	0	1	1
MIMAT0000656	mmu-miR-139-5p	Gfpt1	14583	ENSMUSG00000029992	0	2	0	1	1
MIMAT0000656	mmu-miR-139-5p	Gje1	76743	ENSMUSG00000019867	0	1	0	1	1
MIMAT0000656	mmu-miR-139-5p	Gng2	14702	ENSMUSG00000043004	0	2	0	1	1
MIMAT0000656	mmu-miR-139-5p	Gngt1	14699	ENSMUSG00000029663	0	2	0	1	1
MIMAT0000656	mmu-miR-139-5p	Gpr68	238377	ENSMUSG00000047415	0	1	0	1	1
MIMAT0000656	mmu-miR-139-5p	Gtpbp3	70359	ENSMUSG00000007610	0	1	0	1	1
MIMAT0000656	mmu-miR-139-5p	Hacd3	57874	ENSMUSG00000033629	0	1	0	1	1
MIMAT0000656	mmu-miR-139-5p	Hist1h4i	319158	ENSMUSG00000060639	0	1	0	1	1
MIMAT0000656	mmu-miR-139-5p	Hnrnpab	15384	ENSMUSG00000020358	0	2	0	1	1
MIMAT0000656	mmu-miR-139-5p	Iba57	216792	ENSMUSG00000049287	0	1	0	1	1
MIMAT0000656	mmu-miR-139-5p	Inpp5e	64436	ENSMUSG00000026925	0	2	0	1	1
MIMAT0000656	mmu-miR-139-5p	Irgm2	54396	ENSMUSG00000069874	0	1	0	1	1
MIMAT0000656	mmu-miR-139-5p	Isg20l2	229504	ENSMUSG00000048039	0	1	0	1	1
MIMAT0000656	mmu-miR-139-5p	Knop1	66356	ENSMUSG00000030980	0	1	0	1	1
MIMAT0000656	mmu-miR-139-5p	Ldlrad2	435811	ENSMUSG00000094035	0	1	0	1	1
MIMAT0000656	mmu-miR-139-5p	Lix1	66643	ENSMUSG00000047786	0	2	0	1	1
MIMAT0000656	mmu-miR-139-5p	Lrrc58	320184	ENSMUSG00000034158	0	2	0	1	1
MIMAT0000656	mmu-miR-139-5p	Luc7l2	192196	ENSMUSG00000029823	0	1	0	1	1
MIMAT0000656	mmu-miR-139-5p	Man2a2	140481	ENSMUSG00000038886	0	1	0	1	1
MIMAT0000656	mmu-miR-139-5p	2025-03-05	69104	ENSMUSG00000023307	0	2	0	1	1
MIMAT0000656	mmu-miR-139-5p	Mbd4	17193	ENSMUSG00000030322	0	1	0	1	1
MIMAT0000656	mmu-miR-139-5p	Mga	29808	ENSMUSG00000033943	0	1	0	1	1
MIMAT0000656	mmu-miR-139-5p	Mkrn2os	70291	ENSMUSG00000068011	0	1	0	1	1
MIMAT0000656	mmu-miR-139-5p	Mmp25	240047	ENSMUSG00000023903	0	1	0	1	1
MIMAT0000656	mmu-miR-139-5p	Mrpl15	27395	ENSMUSG00000033845	0	1	0	1	1
MIMAT0000656	mmu-miR-139-5p	Mrpl40	18100	ENSMUSG00000022706	0	2	0	1	1
MIMAT0000656	mmu-miR-139-5p	Msi2	76626	ENSMUSG00000069769	0	1	0	1	1
MIMAT0000656	mmu-miR-139-5p	Mzt1	76789	ENSMUSG00000033186	0	2	0	1	1
MIMAT0000656	mmu-miR-139-5p	Nanog	71950	ENSMUSG00000012396	0	2	0	1	1
MIMAT0000656	mmu-miR-139-5p	Nip7	66164	ENSMUSG00000031917	0	1	0	1	1
MIMAT0000656	mmu-miR-139-5p	Nmrk2	69564	ENSMUSG00000004939	0	1	0	1	1
MIMAT0000656	mmu-miR-139-5p	Nop9	67842	ENSMUSG00000019297	0	1	0	1	1
MIMAT0000656	mmu-miR-139-5p	Nup214	227720	ENSMUSG00000001855	0	1	0	1	1
MIMAT0000656	mmu-miR-139-5p	Ocln	18260	ENSMUSG00000021638	0	1	0	1	1
MIMAT0000656	mmu-miR-139-5p	Onecut3	246086	ENSMUSG00000045518	0	1	0	1	1
MIMAT0000656	mmu-miR-139-5p	Orai3	269999	ENSMUSG00000043964	0	1	0	1	1
MIMAT0000656	mmu-miR-139-5p	Osbpl8	237542	ENSMUSG00000020189	0	2	0	1	1
MIMAT0000656	mmu-miR-139-5p	Ostf1	20409	ENSMUSG00000024725	0	1	0	1	1
MIMAT0000656	mmu-miR-139-5p	Parp11	101187	ENSMUSG00000037997	0	1	0	1	1
MIMAT0000656	mmu-miR-139-5p	Pcdhb13	93884	ENSMUSG00000047307	0	1	0	1	1
MIMAT0000656	mmu-miR-139-5p	Pfkl	18641	ENSMUSG00000020277	0	2	0	1	1
MIMAT0000656	mmu-miR-139-5p	Pigv	230801	ENSMUSG00000043257	0	1	0	1	1
MIMAT0000656	mmu-miR-139-5p	Pmaip1	58801	ENSMUSG00000024521	0	1	0	1	1
MIMAT0000656	mmu-miR-139-5p	Pphln1	223828	ENSMUSG00000036167	0	1	0	1	1
MIMAT0000656	mmu-miR-139-5p	Prdx1	18477	ENSMUSG00000028691	0	1	0	1	1
MIMAT0000656	mmu-miR-139-5p	Prpf4	70052	ENSMUSG00000066148	0	1	0	1	1
MIMAT0000656	mmu-miR-139-5p	Ptp4a3	19245	ENSMUSG00000059895	0	1	0	1	1
MIMAT0000656	mmu-miR-139-5p	Pycr1	209027	ENSMUSG00000025140	0	1	0	1	1
MIMAT0000656	mmu-miR-139-5p	Rasal2	226525	ENSMUSG00000070565	0	1	0	1	1
MIMAT0000656	mmu-miR-139-5p	Rbak	57782	ENSMUSG00000061898	0	1	0	1	1
MIMAT0000656	mmu-miR-139-5p	Rchy1	68098	ENSMUSG00000029397	0	1	0	1	1
MIMAT0000656	mmu-miR-139-5p	Rnaseh2a	69724	ENSMUSG00000052926	0	1	0	1	1
MIMAT0000656	mmu-miR-139-5p	Rnd1	223881	ENSMUSG00000054855	0	1	0	1	1
MIMAT0000656	mmu-miR-139-5p	Rnf150	330812	ENSMUSG00000047747	0	1	0	1	1
MIMAT0000656	mmu-miR-139-5p	Rprd1a	225283	ENSMUSG00000040446	0	1	0	1	1
MIMAT0000656	mmu-miR-139-5p	Rrp36	224823	ENSMUSG00000023971	0	1	0	1	1
MIMAT0000656	mmu-miR-139-5p	Sc5d	235293	ENSMUSG00000032018	0	1	0	1	1
MIMAT0000656	mmu-miR-139-5p	Sco1	52892	ENSMUSG00000069844	0	1	0	1	1
MIMAT0000656	mmu-miR-139-5p	Sec22c	215474	ENSMUSG00000061536	0	1	0	1	1
MIMAT0000656	mmu-miR-139-5p	Sec23ip	207352	ENSMUSG00000055319	0	1	0	1	1
MIMAT0000656	mmu-miR-139-5p	Sema3e	20349	ENSMUSG00000063531	0	1	0	1	1
MIMAT0000656	mmu-miR-139-5p	Sfxn4	94281	ENSMUSG00000063698	0	1	0	1	1
MIMAT0000656	mmu-miR-139-5p	Sgol2a	68549	ENSMUSG00000026039	0	1	0	1	1
MIMAT0000656	mmu-miR-139-5p	Sirpa	19261	ENSMUSG00000037902	0	1	0	1	1
MIMAT0000656	mmu-miR-139-5p	Slc15a1	56643	ENSMUSG00000025557	0	1	0	1	1
MIMAT0000656	mmu-miR-139-5p	Slc1a7	242607	ENSMUSG00000008932	0	1	0	1	1
MIMAT0000656	mmu-miR-139-5p	Slc25a51	230125	ENSMUSG00000045973	0	1	0	1	1
MIMAT0000656	mmu-miR-139-5p	Slc35e1	270066	ENSMUSG00000019731	0	1	0	1	1
MIMAT0000656	mmu-miR-139-5p	Smco1	69576	ENSMUSG00000046345	0	2	0	1	1
MIMAT0000656	mmu-miR-139-5p	Spib	272382	ENSMUSG00000008193	0	1	0	1	1
MIMAT0000656	mmu-miR-139-5p	Stx17	67727	ENSMUSG00000061455	0	1	0	1	1
MIMAT0000656	mmu-miR-139-5p	Sumf2	67902	ENSMUSG00000025538	0	1	0	1	1
MIMAT0000656	mmu-miR-139-5p	T2	21331		0	1	0	1	1
MIMAT0000656	mmu-miR-139-5p	Tars2	71807	ENSMUSG00000028107	0	1	0	1	1
MIMAT0000656	mmu-miR-139-5p	Teddm1b	433365	ENSMUSG00000043282	0	1	0	1	1
MIMAT0000656	mmu-miR-139-5p	Tex9	21778	ENSMUSG00000090626	0	1	0	1	1
MIMAT0000656	mmu-miR-139-5p	Tfcp2	21422	ENSMUSG00000009733	0	1	0	1	1
MIMAT0000656	mmu-miR-139-5p	Thap2	66816	ENSMUSG00000020137	0	1	0	1	1
MIMAT0000656	mmu-miR-139-5p	Tln2	70549	ENSMUSG00000052698	0	1	0	1	1
MIMAT0000656	mmu-miR-139-5p	Tmco3	234076	ENSMUSG00000038497	0	1	0	1	1
MIMAT0000656	mmu-miR-139-5p	Tmem206	66950	ENSMUSG00000026627	0	2	0	1	1
MIMAT0000656	mmu-miR-139-5p	Tmem69	230657	ENSMUSG00000055900	0	1	0	1	1
MIMAT0000656	mmu-miR-139-5p	Tmem88b	320587	ENSMUSG00000073680	0	1	0	1	1
MIMAT0000656	mmu-miR-139-5p	Tmx4	52837	ENSMUSG00000034723	0	1	0	1	1
MIMAT0000656	mmu-miR-139-5p	Trim36	28105	ENSMUSG00000033949	0	1	0	1	1
MIMAT0000656	mmu-miR-139-5p	Trmt10a	108943	ENSMUSG00000004127	0	1	0	1	1
MIMAT0000656	mmu-miR-139-5p	Tspyl1	22110	ENSMUSG00000047514	0	1	0	1	1
MIMAT0000656	mmu-miR-139-5p	Ttc26	264134	ENSMUSG00000056832	0	1	0	1	1
MIMAT0000656	mmu-miR-139-5p	Ttc5	219022	ENSMUSG00000006288	0	1	0	1	1
MIMAT0000656	mmu-miR-139-5p	Tulp3	22158	ENSMUSG00000001521	0	1	0	1	1
MIMAT0000656	mmu-miR-139-5p	Ubac1	98766	ENSMUSG00000036352	0	2	0	1	1
MIMAT0000656	mmu-miR-139-5p	Vsig10	231668	ENSMUSG00000066894	0	1	0	1	1
MIMAT0000656	mmu-miR-139-5p	Xpo7	65246	ENSMUSG00000022100	0	1	0	1	1
MIMAT0000656	mmu-miR-139-5p	Xrcc2	57434	ENSMUSG00000028933	0	1	0	1	1
MIMAT0000656	mmu-miR-139-5p	Ybey	216119	ENSMUSG00000033126	0	2	0	1	1
MIMAT0000656	mmu-miR-139-5p	Zak	65964	ENSMUSG00000004085	0	1	0	1	1
MIMAT0000656	mmu-miR-139-5p	Zc3hav1l	209032	ENSMUSG00000047749	0	1	0	1	1
MIMAT0000656	mmu-miR-139-5p	Zdhhc3	69035	ENSMUSG00000025786	0	2	0	1	1
MIMAT0000656	mmu-miR-139-5p	Zfp11	22648	ENSMUSG00000051034	0	2	0	1	1
MIMAT0000656	mmu-miR-139-5p	Zfp113	56314	ENSMUSG00000037007	0	1	0	1	1
MIMAT0000656	mmu-miR-139-5p	Zfp322a	218100	ENSMUSG00000046351	0	1	0	1	1
MIMAT0000656	mmu-miR-139-5p	Zfp345	545471	ENSMUSG00000074731	0	1	0	1	1
MIMAT0000656	mmu-miR-139-5p	Zfp697	242109	ENSMUSG00000050064	0	1	0	1	1
MIMAT0000656	mmu-miR-139-5p	Zfp799	240064	ENSMUSG00000095253	0	1	0	1	1
MIMAT0000656	mmu-miR-139-5p	Zfp830	66983	ENSMUSG00000046010	0	1	0	1	1
MIMAT0000656	mmu-miR-139-5p	Zfp872	619310	ENSMUSG00000074472	0	1	0	1	1
MIMAT0009441	mmu-miR-1968-5p	9430076C15Rik	231991	ENSMUSG00000053007	0	1	0	1	1
MIMAT0009441	mmu-miR-1968-5p	Cdc42bpa	226751	ENSMUSG00000026490	0	1	0	1	1
MIMAT0009441	mmu-miR-1968-5p	Dnaja1	15502	ENSMUSG00000028410	0	1	0	1	1
MIMAT0009441	mmu-miR-1968-5p	H2-Q4	15015	ENSMUSG00000035929	0	1	0	1	1
MIMAT0009441	mmu-miR-1968-5p	Itgav	16410	ENSMUSG00000027087	0	1	0	1	1
MIMAT0009441	mmu-miR-1968-5p	Ngfr	18053	ENSMUSG00000000120	0	1	0	1	1
MIMAT0009441	mmu-miR-1968-5p	Prrg1	546336	ENSMUSG00000047996	0	1	0	1	1
MIMAT0009441	mmu-miR-1968-5p	Ptpre	19267	ENSMUSG00000041836	0	2	0	1	1
MIMAT0009441	mmu-miR-1968-5p	Snx27	76742	ENSMUSG00000028136	0	1	0	1	1
MIMAT0014822	mmu-miR-3057-5p	Atp2b2	11941	ENSMUSG00000030302	0	1	0	1	1
MIMAT0014822	mmu-miR-3057-5p	Col4a1	12826	ENSMUSG00000031502	0	1	0	1	1
MIMAT0014822	mmu-miR-3057-5p	Gla	11605	ENSMUSG00000031266	0	1	0	1	1
MIMAT0014822	mmu-miR-3057-5p	Iffo2	212632	ENSMUSG00000041025	0	1	0	1	1
MIMAT0014822	mmu-miR-3057-5p	Klhl31	244923	ENSMUSG00000044938	0	1	0	1	1
MIMAT0014822	mmu-miR-3057-5p	Nr3c1	14815	ENSMUSG00000024431	0	1	0	1	1
MIMAT0014822	mmu-miR-3057-5p	Opa3	403187	ENSMUSG00000052214	0	1	0	1	1
MIMAT0014822	mmu-miR-3057-5p	Pld5	319455	ENSMUSG00000055214	0	1	0	1	1
MIMAT0014822	mmu-miR-3057-5p	Samd7	75953	ENSMUSG00000051860	0	1	0	1	1
MIMAT0014822	mmu-miR-3057-5p	Sco1	52892	ENSMUSG00000069844	0	1	0	1	1
MIMAT0014822	mmu-miR-3057-5p	Serpinb5	20724	ENSMUSG00000067006	0	1	0	1	1
MIMAT0014822	mmu-miR-3057-5p	Slc25a46	67453	ENSMUSG00000024259	0	1	0	1	1
MIMAT0014822	mmu-miR-3057-5p	Tns4	217169	ENSMUSG00000017607	0	1	0	1	1
MIMAT0014822	mmu-miR-3057-5p	Zfp953	629016	ENSMUSG00000098905	0	1	0	1	1

## Sheet: Mb+Tox low Vs Mb          
	Microbiome+Toxicant_Low_vs_Microbiome.validated.targeted.genes.result
mature_mirna_acc	mature_mirna_id	target_symbol	target_entrez	target_ensembl	mirecords	mirtarbase	tarbase	validated.sum	all.sum
MIMAT0000165	mmu-miR-155-5p	Aicda	11628	ENSMUSG00000040627	2	2	1	3	3
MIMAT0000233	mmu-miR-200b-3p	Zeb2	24136	ENSMUSG00000026872	1	6	1	3	3
MIMAT0000246	mmu-miR-122-5p	Aldoa	11674	ENSMUSG00000030695	2	7	1	3	3
MIMAT0000246	mmu-miR-122-5p	Bckdk	12041	ENSMUSG00000030802	1	1	1	3	3
MIMAT0000246	mmu-miR-122-5p	Cd320	54219	ENSMUSG00000002308	1	1	1	3	3
MIMAT0000246	mmu-miR-122-5p	Slc7a1	11987	ENSMUSG00000041313	1	3	1	3	3
MIMAT0000530	mmu-miR-21a-5p	Pdcd4	18569	ENSMUSG00000024975	1	5	1	3	3
MIMAT0000530	mmu-miR-21a-5p	Peli1	67245	ENSMUSG00000020134	2	1	1	3	3
MIMAT0000530	mmu-miR-21a-5p	Pten	19211	ENSMUSG00000013663	1	2	1	3	3
MIMAT0000530	mmu-miR-21a-5p	Spry1	24063	ENSMUSG00000037211	1	3	1	3	3
MIMAT0000530	mmu-miR-21a-5p	Spry2	24064	ENSMUSG00000022114	1	1	1	3	3
MIMAT0000159	mmu-miR-149-5p	1190002N15Rik	68861	ENSMUSG00000045414	0	1	1	2	2
MIMAT0000159	mmu-miR-149-5p	2510039O18Rik	77034	ENSMUSG00000044496	0	1	1	2	2
MIMAT0000159	mmu-miR-149-5p	6030458C11Rik	77877	ENSMUSG00000022195	0	1	1	2	2
MIMAT0000159	mmu-miR-149-5p	Ablim1	226251	ENSMUSG00000025085	0	1	1	2	2
MIMAT0000159	mmu-miR-149-5p	Acot11	329910	ENSMUSG00000034853	0	1	1	2	2
MIMAT0000159	mmu-miR-149-5p	Acvr1b	11479	ENSMUSG00000000532	0	1	1	2	2
MIMAT0000159	mmu-miR-149-5p	Adamts16	271127	ENSMUSG00000049538	0	1	1	2	2
MIMAT0000159	mmu-miR-149-5p	Adar	56417	ENSMUSG00000027951	0	1	1	2	2
MIMAT0000159	mmu-miR-149-5p	Adcy1	432530	ENSMUSG00000020431	0	1	1	2	2
MIMAT0000159	mmu-miR-149-5p	Add3	27360	ENSMUSG00000025026	0	1	1	2	2
MIMAT0000159	mmu-miR-149-5p	Ahcyl1	229709	ENSMUSG00000027893	0	1	1	2	2
MIMAT0000159	mmu-miR-149-5p	Akt1	11651	ENSMUSG00000001729	0	1	1	2	2
MIMAT0000159	mmu-miR-149-5p	Aldh9a1	56752	ENSMUSG00000026687	0	1	1	2	2
MIMAT0000159	mmu-miR-149-5p	Aldoc	11676	ENSMUSG00000017390	0	1	1	2	2
MIMAT0000159	mmu-miR-149-5p	Ank2	109676	ENSMUSG00000032826	0	1	1	2	2
MIMAT0000159	mmu-miR-149-5p	Antxr1	69538	ENSMUSG00000033420	0	1	1	2	2
MIMAT0000159	mmu-miR-149-5p	Arc	11838	ENSMUSG00000022602	0	1	1	2	2
MIMAT0000159	mmu-miR-149-5p	Arhgef10	234094	ENSMUSG00000071176	0	1	1	2	2
MIMAT0000159	mmu-miR-149-5p	Arid4b	94246	ENSMUSG00000039219	0	1	1	2	2
MIMAT0000159	mmu-miR-149-5p	Arl5a	75423	ENSMUSG00000036093	0	1	1	2	2
MIMAT0000159	mmu-miR-149-5p	Astn1	11899	ENSMUSG00000026587	0	1	1	2	2
MIMAT0000159	mmu-miR-149-5p	Asxl2	75302	ENSMUSG00000037486	0	1	1	2	2
MIMAT0000159	mmu-miR-149-5p	Atad2	70472	ENSMUSG00000022360	0	1	1	2	2
MIMAT0000159	mmu-miR-149-5p	Atad3a	108888	ENSMUSG00000029036	0	1	1	2	2
MIMAT0000159	mmu-miR-149-5p	Atg5	11793	ENSMUSG00000038160	0	1	1	2	2
MIMAT0000159	mmu-miR-149-5p	Atp2a2	11938	ENSMUSG00000029467	0	1	1	2	2
MIMAT0000159	mmu-miR-149-5p	Atrn	11990	ENSMUSG00000027312	0	1	1	2	2
MIMAT0000159	mmu-miR-149-5p	B3galt5	93961	ENSMUSG00000074892	0	1	1	2	2
MIMAT0000159	mmu-miR-149-5p	Bach1	12013	ENSMUSG00000025612	0	1	1	2	2
MIMAT0000159	mmu-miR-149-5p	Bahcc1	268515	ENSMUSG00000039741	0	1	1	2	2
MIMAT0000159	mmu-miR-149-5p	BC034090	207792	ENSMUSG00000033722	0	1	1	2	2
MIMAT0000159	mmu-miR-149-5p	Bcas3	192197	ENSMUSG00000059439	0	1	1	2	2
MIMAT0000159	mmu-miR-149-5p	Bicd2	76895	ENSMUSG00000037933	0	1	1	2	2
MIMAT0000159	mmu-miR-149-5p	Bptf	207165	ENSMUSG00000040481	0	1	1	2	2
MIMAT0000159	mmu-miR-149-5p	Braf	109880	ENSMUSG00000002413	0	1	1	2	2
MIMAT0000159	mmu-miR-149-5p	Brap	72399	ENSMUSG00000029458	0	1	1	2	2
MIMAT0000159	mmu-miR-149-5p	Bsdc1	100383	ENSMUSG00000040859	0	1	1	2	2
MIMAT0000159	mmu-miR-149-5p	Btd	26363	ENSMUSG00000021900	0	1	1	2	2
MIMAT0000159	mmu-miR-149-5p	Cadm2	239857	ENSMUSG00000064115	0	1	1	2	2
MIMAT0000159	mmu-miR-149-5p	Caln1	140904	ENSMUSG00000060371	0	1	1	2	2
MIMAT0000159	mmu-miR-149-5p	Calr	12317	ENSMUSG00000003814	0	1	1	2	2
MIMAT0000159	mmu-miR-149-5p	Camk1g	215303	ENSMUSG00000016179	0	1	1	2	2
MIMAT0000159	mmu-miR-149-5p	Camk2g	12325	ENSMUSG00000021820	0	1	1	2	2
MIMAT0000159	mmu-miR-149-5p	Camta1	100072	ENSMUSG00000014592	0	1	1	2	2
MIMAT0000159	mmu-miR-149-5p	Cant1	76025	ENSMUSG00000025575	0	1	1	2	2
MIMAT0000159	mmu-miR-149-5p	Capns1	12336	ENSMUSG00000001794	0	1	1	2	2
MIMAT0000159	mmu-miR-149-5p	Cbln1	12404	ENSMUSG00000031654	0	1	1	2	2
MIMAT0000159	mmu-miR-149-5p	Cbx1	12412	ENSMUSG00000018666	0	1	1	2	2
MIMAT0000159	mmu-miR-149-5p	Cbx5	12419	ENSMUSG00000009575	0	1	1	2	2
MIMAT0000159	mmu-miR-149-5p	Ccdc43	52715	ENSMUSG00000020925	0	1	1	2	2
MIMAT0000159	mmu-miR-149-5p	Cdadc1	71891	ENSMUSG00000021982	0	1	1	2	2
MIMAT0000159	mmu-miR-149-5p	Cdr2l	237988	ENSMUSG00000050910	0	1	1	2	2
MIMAT0000159	mmu-miR-149-5p	Cds2	110911	ENSMUSG00000058793	0	1	1	2	2
MIMAT0000159	mmu-miR-149-5p	Clp1	98985	ENSMUSG00000027079	0	1	1	2	2
MIMAT0000159	mmu-miR-149-5p	Cnot6	104625	ENSMUSG00000020362	0	1	1	2	2
MIMAT0000159	mmu-miR-149-5p	Cog3	338337	ENSMUSG00000034893	0	1	1	2	2
MIMAT0000159	mmu-miR-149-5p	Cpox	12892	ENSMUSG00000022742	0	1	1	2	2
MIMAT0000159	mmu-miR-149-5p	Crkl	12929	ENSMUSG00000006134	0	1	1	2	2
MIMAT0000159	mmu-miR-149-5p	Crtc1	382056	ENSMUSG00000003575	0	1	1	2	2
MIMAT0000159	mmu-miR-149-5p	Csdc2	105859	ENSMUSG00000042109	0	1	1	2	2
MIMAT0000159	mmu-miR-149-5p	Csnk1a1	93687	ENSMUSG00000024576	0	1	1	2	2
MIMAT0000159	mmu-miR-149-5p	Ctnnd1	12388	ENSMUSG00000034101	0	1	1	2	2
MIMAT0000159	mmu-miR-149-5p	Cul1	26965	ENSMUSG00000029686	0	1	1	2	2
MIMAT0000159	mmu-miR-149-5p	Cxadr	13052	ENSMUSG00000022865	0	1	1	2	2
MIMAT0000159	mmu-miR-149-5p	Cxcl12	20315	ENSMUSG00000061353	0	1	1	2	2
MIMAT0000159	mmu-miR-149-5p	Dab2ip	69601	ENSMUSG00000026883	0	1	1	2	2
MIMAT0000159	mmu-miR-149-5p	Dazap2	23994	ENSMUSG00000000346	0	1	1	2	2
MIMAT0000159	mmu-miR-149-5p	Dbx2	223843	ENSMUSG00000045608	0	1	1	2	2
MIMAT0000159	mmu-miR-149-5p	Ddit4	74747	ENSMUSG00000020108	0	1	1	2	2
MIMAT0000159	mmu-miR-149-5p	Ddx3x	13205	ENSMUSG00000000787	0	1	1	2	2
MIMAT0000159	mmu-miR-149-5p	Dgcr2	13356	ENSMUSG00000003166	0	1	1	2	2
MIMAT0000159	mmu-miR-149-5p	Dhcr24	74754	ENSMUSG00000034926	0	1	1	2	2
MIMAT0000159	mmu-miR-149-5p	Dok1	13448	ENSMUSG00000068335	0	1	1	2	2
MIMAT0000159	mmu-miR-149-5p	Dpp8	74388	ENSMUSG00000032393	0	1	1	2	2
MIMAT0000159	mmu-miR-149-5p	Dpy19l3	233115	ENSMUSG00000043671	0	1	1	2	2
MIMAT0000159	mmu-miR-149-5p	Dusp16	70686	ENSMUSG00000030203	0	1	1	2	2
MIMAT0000159	mmu-miR-149-5p	Edem1	192193	ENSMUSG00000030104	0	1	1	2	2
MIMAT0000159	mmu-miR-149-5p	Efna5	13640	ENSMUSG00000048915	0	1	1	2	2
MIMAT0000159	mmu-miR-149-5p	Efr3b	668212	ENSMUSG00000020658	0	1	1	2	2
MIMAT0000159	mmu-miR-149-5p	Eif5a	276770	ENSMUSG00000078812	0	1	1	2	2
MIMAT0000159	mmu-miR-149-5p	Elf2	69257	ENSMUSG00000037174	0	1	1	2	2
MIMAT0000159	mmu-miR-149-5p	Elfn1	243312	ENSMUSG00000048988	0	1	1	2	2
MIMAT0000159	mmu-miR-149-5p	Elmo1	140580	ENSMUSG00000041112	0	1	1	2	2
MIMAT0000159	mmu-miR-149-5p	Elovl2	54326	ENSMUSG00000021364	0	1	1	2	2
MIMAT0000159	mmu-miR-149-5p	Elovl5	68801	ENSMUSG00000032349	0	1	1	2	2
MIMAT0000159	mmu-miR-149-5p	Entpd6	12497	ENSMUSG00000033068	0	1	1	2	2
MIMAT0000159	mmu-miR-149-5p	Entpd7	93685	ENSMUSG00000025192	0	1	1	2	2
MIMAT0000159	mmu-miR-149-5p	Epha4	13838	ENSMUSG00000026235	0	1	1	2	2
MIMAT0000159	mmu-miR-149-5p	Ephb3	13845	ENSMUSG00000005958	0	5	1	2	2
MIMAT0000159	mmu-miR-149-5p	F3	14066	ENSMUSG00000028128	0	1	1	2	2
MIMAT0000159	mmu-miR-149-5p	Fabp7	12140	ENSMUSG00000019874	0	1	1	2	2
MIMAT0000159	mmu-miR-149-5p	Fam102a	98952	ENSMUSG00000039157	0	1	1	2	2
MIMAT0000159	mmu-miR-149-5p	Fam102b	329739	ENSMUSG00000040339	0	1	1	2	2
MIMAT0000159	mmu-miR-149-5p	Fam49b	223601	ENSMUSG00000022378	0	1	1	2	2
MIMAT0000159	mmu-miR-149-5p	Fbxl16	214931	ENSMUSG00000025738	0	4	1	2	2
MIMAT0000159	mmu-miR-149-5p	Fem1b	14155	ENSMUSG00000032244	0	1	1	2	2
MIMAT0000159	mmu-miR-149-5p	Fem1c	240263	ENSMUSG00000033319	0	1	1	2	2
MIMAT0000159	mmu-miR-149-5p	Fkbp1b	14226	ENSMUSG00000020635	0	1	1	2	2
MIMAT0000159	mmu-miR-149-5p	Flrt1	396184	ENSMUSG00000047787	0	1	1	2	2
MIMAT0000159	mmu-miR-149-5p	Fnbp1	14269	ENSMUSG00000075415	0	1	1	2	2
MIMAT0000159	mmu-miR-149-5p	Foxn3	71375	ENSMUSG00000033713	0	1	1	2	2
MIMAT0000159	mmu-miR-149-5p	Frem2	242022	ENSMUSG00000037016	0	1	1	2	2
MIMAT0000159	mmu-miR-149-5p	Furin	18550	ENSMUSG00000030530	0	1	1	2	2
MIMAT0000159	mmu-miR-149-5p	Fut9	14348	ENSMUSG00000055373	0	1	1	2	2
MIMAT0000159	mmu-miR-149-5p	Gab1	14388	ENSMUSG00000031714	0	1	1	2	2
MIMAT0000159	mmu-miR-149-5p	Gabrb2	14401	ENSMUSG00000007653	0	1	1	2	2
MIMAT0000159	mmu-miR-149-5p	Git2	26431	ENSMUSG00000041890	0	1	1	2	2
MIMAT0000159	mmu-miR-149-5p	Gnao1	14681	ENSMUSG00000031748	0	1	1	2	2
MIMAT0000159	mmu-miR-149-5p	Gng7	14708	ENSMUSG00000048240	0	1	1	2	2
MIMAT0000159	mmu-miR-149-5p	Gpc1	14733	ENSMUSG00000034220	0	1	1	2	2
MIMAT0000159	mmu-miR-149-5p	Gpr17	574402	ENSMUSG00000052229	0	1	1	2	2
MIMAT0000159	mmu-miR-149-5p	Gpr68	238377	ENSMUSG00000047415	0	1	1	2	2
MIMAT0000159	mmu-miR-149-5p	Gpr89	67549	ENSMUSG00000028096	0	1	1	2	2
MIMAT0000159	mmu-miR-149-5p	Gprc5b	64297	ENSMUSG00000008734	0	1	1	2	2
MIMAT0000159	mmu-miR-149-5p	Gprc5c	70355	ENSMUSG00000051043	0	1	1	2	2
MIMAT0000159	mmu-miR-149-5p	Gramd1b	235283	ENSMUSG00000040111	0	1	1	2	2
MIMAT0000159	mmu-miR-149-5p	Gria1	14799	ENSMUSG00000020524	0	1	1	2	2
MIMAT0000159	mmu-miR-149-5p	Gria3	53623	ENSMUSG00000001986	0	1	1	2	2
MIMAT0000159	mmu-miR-149-5p	Grm1	14816	ENSMUSG00000019828	0	1	1	2	2
MIMAT0000159	mmu-miR-149-5p	Gtf2i	14886	ENSMUSG00000060261	0	1	1	2	2
MIMAT0000159	mmu-miR-149-5p	Hecw1	94253	ENSMUSG00000021301	0	1	1	2	2
MIMAT0000159	mmu-miR-149-5p	Hic2	58180	ENSMUSG00000050240	0	1	1	2	2
MIMAT0000159	mmu-miR-149-5p	Hip1	215114	ENSMUSG00000039959	0	1	1	2	2
MIMAT0000159	mmu-miR-149-5p	Hmg20a	66867	ENSMUSG00000032329	0	1	1	2	2
MIMAT0000159	mmu-miR-149-5p	Hnrnpa1	15382	ENSMUSG00000046434	0	1	1	2	2
MIMAT0000159	mmu-miR-149-5p	Hspg2	15530	ENSMUSG00000028763	0	1	1	2	2
MIMAT0000159	mmu-miR-149-5p	Htr5a	15563	ENSMUSG00000039106	0	1	1	2	2
MIMAT0000159	mmu-miR-149-5p	Ifngr2	15980	ENSMUSG00000022965	0	1	1	2	2
MIMAT0000159	mmu-miR-149-5p	Igfbp5	16011	ENSMUSG00000026185	0	1	1	2	2
MIMAT0000159	mmu-miR-149-5p	Igfbp7	29817	ENSMUSG00000036256	0	1	1	2	2
MIMAT0000159	mmu-miR-149-5p	Ikbkap	230233	ENSMUSG00000028431	0	1	1	2	2
MIMAT0000159	mmu-miR-149-5p	Ikbkg	16151	ENSMUSG00000004221	0	1	1	2	2
MIMAT0000159	mmu-miR-149-5p	Il1rap	16180	ENSMUSG00000022514	0	1	1	2	2
MIMAT0000159	mmu-miR-149-5p	Il6st	16195	ENSMUSG00000021756	0	1	1	2	2
MIMAT0000159	mmu-miR-149-5p	Inpp5b	16330	ENSMUSG00000028894	0	1	1	2	2
MIMAT0000159	mmu-miR-149-5p	Irak1	16179	ENSMUSG00000031392	0	1	1	2	2
MIMAT0000159	mmu-miR-149-5p	Itpa	16434	ENSMUSG00000074797	0	1	1	2	2
MIMAT0000159	mmu-miR-149-5p	Itsn1	16443	ENSMUSG00000022957	0	1	1	2	2
MIMAT0000159	mmu-miR-149-5p	Iws1	73473	ENSMUSG00000024384	0	1	1	2	2
MIMAT0000159	mmu-miR-149-5p	Kcnc1	16502	ENSMUSG00000058975	0	1	1	2	2
MIMAT0000159	mmu-miR-149-5p	Kcnj10	16513	ENSMUSG00000044708	0	1	1	2	2
MIMAT0000159	mmu-miR-149-5p	Kcnj16	16517	ENSMUSG00000051497	0	1	1	2	2
MIMAT0000159	mmu-miR-149-5p	Kcnj3	16519	ENSMUSG00000026824	0	1	1	2	2
MIMAT0000159	mmu-miR-149-5p	Kcnk6	52150	ENSMUSG00000046410	0	2	1	2	2
MIMAT0000159	mmu-miR-149-5p	Kif1b	16561	ENSMUSG00000063077	0	1	1	2	2
MIMAT0000159	mmu-miR-149-5p	Kifap3	16579	ENSMUSG00000026585	0	1	1	2	2
MIMAT0000159	mmu-miR-149-5p	Kit	16590	ENSMUSG00000005672	0	1	1	2	2
MIMAT0000159	mmu-miR-149-5p	Klf7	93691	ENSMUSG00000025959	0	1	1	2	2
MIMAT0000159	mmu-miR-149-5p	Krba1	77827	ENSMUSG00000042810	0	1	1	2	2
MIMAT0000159	mmu-miR-149-5p	Ksr2	333050	ENSMUSG00000061578	0	1	1	2	2
MIMAT0000159	mmu-miR-149-5p	Lfng	16848	ENSMUSG00000029570	0	1	1	2	2
MIMAT0000159	mmu-miR-149-5p	Lhx1	16869	ENSMUSG00000018698	0	1	1	2	2
MIMAT0000159	mmu-miR-149-5p	Lmbrd1	68421	ENSMUSG00000073725	0	1	1	2	2
MIMAT0000159	mmu-miR-149-5p	Lmf2	105847	ENSMUSG00000022614	0	1	1	2	2
MIMAT0000159	mmu-miR-149-5p	Lmtk2	231876	ENSMUSG00000038970	0	1	1	2	2
MIMAT0000159	mmu-miR-149-5p	Lpcat1	210992	ENSMUSG00000021608	0	1	1	2	2
MIMAT0000159	mmu-miR-149-5p	Lpin1	14245	ENSMUSG00000020593	0	1	1	2	2
MIMAT0000159	mmu-miR-149-5p	Lrrc58	320184	ENSMUSG00000034158	0	1	1	2	2
MIMAT0000159	mmu-miR-149-5p	Macf1	11426	ENSMUSG00000028649	0	1	1	2	2
MIMAT0000159	mmu-miR-149-5p	Macrod2	72899	ENSMUSG00000068205	0	1	1	2	2
MIMAT0000159	mmu-miR-149-5p	Map3k14	53859	ENSMUSG00000020941	0	1	1	2	2
MIMAT0000159	mmu-miR-149-5p	Mapk9	26420	ENSMUSG00000020366	0	1	1	2	2
MIMAT0000159	mmu-miR-149-5p	Mbp	17196	ENSMUSG00000041607	0	1	1	2	2
MIMAT0000159	mmu-miR-149-5p	Mdm4	17248	ENSMUSG00000054387	0	1	1	2	2
MIMAT0000159	mmu-miR-149-5p	Mecp2	17257	ENSMUSG00000031393	0	1	1	2	2
MIMAT0000159	mmu-miR-149-5p	Med10	28077	ENSMUSG00000021598	0	1	1	2	2
MIMAT0000159	mmu-miR-149-5p	Med26	70625	ENSMUSG00000045248	0	1	1	2	2
MIMAT0000159	mmu-miR-149-5p	Mfrp	259172	ENSMUSG00000034739	0	1	1	2	2
MIMAT0000159	mmu-miR-149-5p	Mid2	23947	ENSMUSG00000000266	0	1	1	2	2
MIMAT0000159	mmu-miR-149-5p	Mmp15	17388	ENSMUSG00000031790	0	1	1	2	2
MIMAT0000159	mmu-miR-149-5p	Mmp17	23948	ENSMUSG00000029436	0	1	1	2	2
MIMAT0000159	mmu-miR-149-5p	Mtch1	56462	ENSMUSG00000024012	0	1	1	2	2
MIMAT0000159	mmu-miR-149-5p	Mtmr12	268783	ENSMUSG00000039458	0	1	1	2	2
MIMAT0000159	mmu-miR-149-5p	Myo10	17909	ENSMUSG00000022272	0	1	1	2	2
MIMAT0000159	mmu-miR-149-5p	N4bp1	80750	ENSMUSG00000031652	0	1	1	2	2
MIMAT0000159	mmu-miR-149-5p	Ncoa5	228869	ENSMUSG00000039804	0	1	1	2	2
MIMAT0000159	mmu-miR-149-5p	Nedd4	17999	ENSMUSG00000032216	0	1	1	2	2
MIMAT0000159	mmu-miR-149-5p	Neto2	74513	ENSMUSG00000036902	0	1	1	2	2
MIMAT0000159	mmu-miR-149-5p	Nf1	18015	ENSMUSG00000020716	0	1	1	2	2
MIMAT0000159	mmu-miR-149-5p	Nfia	18027	ENSMUSG00000028565	0	1	1	2	2
MIMAT0000159	mmu-miR-149-5p	Nfix	18032	ENSMUSG00000001911	0	1	1	2	2
MIMAT0000159	mmu-miR-149-5p	Nhsl1	215819	ENSMUSG00000039835	0	1	1	2	2
MIMAT0000159	mmu-miR-149-5p	Nkrf	77286	ENSMUSG00000044149	0	1	1	2	2
MIMAT0000159	mmu-miR-149-5p	Nlgn3	245537	ENSMUSG00000031302	0	1	1	2	2
MIMAT0000159	mmu-miR-149-5p	Nmnat2	226518	ENSMUSG00000042751	0	1	1	2	2
MIMAT0000159	mmu-miR-149-5p	Nol10	217431	ENSMUSG00000061458	0	3	1	2	2
MIMAT0000159	mmu-miR-149-5p	Nptn	20320	ENSMUSG00000032336	0	1	1	2	2
MIMAT0000159	mmu-miR-149-5p	Nptx1	18164	ENSMUSG00000025582	0	1	1	2	2
MIMAT0000159	mmu-miR-149-5p	Nr1d2	353187	ENSMUSG00000021775	0	1	1	2	2
MIMAT0000159	mmu-miR-149-5p	Nrgn	64011	ENSMUSG00000053310	0	1	1	2	2
MIMAT0000159	mmu-miR-149-5p	Nrp2	18187	ENSMUSG00000025969	0	1	1	2	2
MIMAT0000159	mmu-miR-149-5p	Nt5dc3	103466	ENSMUSG00000054027	0	1	1	2	2
MIMAT0000159	mmu-miR-149-5p	Ntrk2	18212	ENSMUSG00000055254	0	1	1	2	2
MIMAT0000159	mmu-miR-149-5p	Opcml	330908	ENSMUSG00000062257	0	1	1	2	2
MIMAT0000159	mmu-miR-149-5p	Osbpl8	237542	ENSMUSG00000020189	0	1	1	2	2
MIMAT0000159	mmu-miR-149-5p	Otud7b	229603	ENSMUSG00000038495	0	1	1	2	2
MIMAT0000159	mmu-miR-149-5p	Pafah1b2	18475	ENSMUSG00000003131	0	1	1	2	2
MIMAT0000159	mmu-miR-149-5p	Papola	18789	ENSMUSG00000021111	0	1	1	2	2
MIMAT0000159	mmu-miR-149-5p	Paqr4	76498	ENSMUSG00000023909	0	1	1	2	2
MIMAT0000159	mmu-miR-149-5p	Pccb	66904	ENSMUSG00000032527	0	1	1	2	2
MIMAT0000159	mmu-miR-149-5p	Pde7b	29863	ENSMUSG00000019990	0	1	1	2	2
MIMAT0000159	mmu-miR-149-5p	Pdgfrb	18596	ENSMUSG00000024620	0	1	1	2	2
MIMAT0000159	mmu-miR-149-5p	Pea15a	18611	ENSMUSG00000013698	0	1	1	2	2
MIMAT0000159	mmu-miR-149-5p	Per2	18627	ENSMUSG00000055866	0	1	1	2	2
MIMAT0000159	mmu-miR-149-5p	Phka1	18679	ENSMUSG00000034055	0	1	1	2	2
MIMAT0000159	mmu-miR-149-5p	Pigq	14755	ENSMUSG00000025728	0	1	1	2	2
MIMAT0000159	mmu-miR-149-5p	Plekha2	83436	ENSMUSG00000031557	0	1	1	2	2
MIMAT0000159	mmu-miR-149-5p	Plekhh2	213556	ENSMUSG00000040852	0	1	1	2	2
MIMAT0000159	mmu-miR-149-5p	Plxna2	18845	ENSMUSG00000026640	0	1	1	2	2
MIMAT0000159	mmu-miR-149-5p	Pnkd	56695	ENSMUSG00000026179	0	1	1	2	2
MIMAT0000159	mmu-miR-149-5p	Pno1	66249	ENSMUSG00000020116	0	1	1	2	2
MIMAT0000159	mmu-miR-149-5p	Pofut1	140484	ENSMUSG00000046020	0	1	1	2	2
MIMAT0000159	mmu-miR-149-5p	Polr3f	70408	ENSMUSG00000027427	0	1	1	2	2
MIMAT0000159	mmu-miR-149-5p	Ppp1r1a	58200	ENSMUSG00000022490	0	1	1	2	2
MIMAT0000159	mmu-miR-149-5p	Ppp2r2c	269643	ENSMUSG00000029120	0	1	1	2	2
MIMAT0000159	mmu-miR-149-5p	Prickle2	243548	ENSMUSG00000030020	0	1	1	2	2
MIMAT0000159	mmu-miR-149-5p	Prkab1	19079	ENSMUSG00000029513	0	1	1	2	2
MIMAT0000159	mmu-miR-149-5p	Prnp	19122	ENSMUSG00000079037	0	1	1	2	2
MIMAT0000159	mmu-miR-149-5p	Ptgfrn	19221	ENSMUSG00000027864	0	1	1	2	2
MIMAT0000159	mmu-miR-149-5p	Ptpn11	19247	ENSMUSG00000043733	0	1	1	2	2
MIMAT0000159	mmu-miR-149-5p	Ptpn12	19248	ENSMUSG00000028771	0	1	1	2	2
MIMAT0000159	mmu-miR-149-5p	Ptpn4	19258	ENSMUSG00000026384	0	1	1	2	2
MIMAT0000159	mmu-miR-149-5p	Ptpn5	19259	ENSMUSG00000030854	0	1	1	2	2
MIMAT0000159	mmu-miR-149-5p	Ptprd	19266	ENSMUSG00000028399	0	1	1	2	2
MIMAT0000159	mmu-miR-149-5p	R3hdm1	226412	ENSMUSG00000056211	0	1	1	2	2
MIMAT0000159	mmu-miR-149-5p	Rab14	68365	ENSMUSG00000026878	0	1	1	2	2
MIMAT0000159	mmu-miR-149-5p	Rab3gap1	226407	ENSMUSG00000036104	0	1	1	2	2
MIMAT0000159	mmu-miR-149-5p	Rab6b	270192	ENSMUSG00000032549	0	1	1	2	2
MIMAT0000159	mmu-miR-149-5p	Rad51c	114714	ENSMUSG00000007646	0	1	1	2	2
MIMAT0000159	mmu-miR-149-5p	Rap2a	76108	ENSMUSG00000051615	0	1	1	2	2
MIMAT0000159	mmu-miR-149-5p	Rapgef4	56508	ENSMUSG00000049044	0	1	1	2	2
MIMAT0000159	mmu-miR-149-5p	Rcc2	108911	ENSMUSG00000040945	0	1	1	2	2
MIMAT0000159	mmu-miR-149-5p	Rdx	19684	ENSMUSG00000032050	0	1	1	2	2
MIMAT0000159	mmu-miR-149-5p	Reck	53614	ENSMUSG00000028476	0	1	1	2	2
MIMAT0000159	mmu-miR-149-5p	Reep1	52250	ENSMUSG00000052852	0	1	1	2	2
MIMAT0000159	mmu-miR-149-5p	Reep4	72549	ENSMUSG00000033589	0	1	1	2	2
MIMAT0000159	mmu-miR-149-5p	Rfx5	53970	ENSMUSG00000005774	0	1	1	2	2
MIMAT0000159	mmu-miR-149-5p	Rgp1	242406	ENSMUSG00000028468	0	1	1	2	2
MIMAT0000159	mmu-miR-149-5p	Rhbdd2	215160	ENSMUSG00000039917	0	1	1	2	2
MIMAT0000159	mmu-miR-149-5p	Ric3	320360	ENSMUSG00000048330	0	1	1	2	2
MIMAT0000159	mmu-miR-149-5p	Rnf144a	108089	ENSMUSG00000020642	0	1	1	2	2
MIMAT0000159	mmu-miR-149-5p	Rnf165	225743	ENSMUSG00000025427	0	1	1	2	2
MIMAT0000159	mmu-miR-149-5p	Rnf169	108937	ENSMUSG00000058761	0	1	1	2	2
MIMAT0000159	mmu-miR-149-5p	Rnf24	51902	ENSMUSG00000048911	0	1	1	2	2
MIMAT0000159	mmu-miR-149-5p	Rragc	54170	ENSMUSG00000028646	0	1	1	2	2
MIMAT0000159	mmu-miR-149-5p	Rsbn1	229675	ENSMUSG00000044098	0	1	1	2	2
MIMAT0000159	mmu-miR-149-5p	Rsrc2	208606	ENSMUSG00000029422	0	1	1	2	2
MIMAT0000159	mmu-miR-149-5p	Sart1	20227	ENSMUSG00000039148	0	1	1	2	2
MIMAT0000159	mmu-miR-149-5p	Sash1	70097	ENSMUSG00000015305	0	1	1	2	2
MIMAT0000159	mmu-miR-149-5p	Scamp5	56807	ENSMUSG00000040722	0	1	1	2	2
MIMAT0000159	mmu-miR-149-5p	Scd2	20250	ENSMUSG00000025203	0	1	1	2	2
MIMAT0000159	mmu-miR-149-5p	Scn1a	20265	ENSMUSG00000064329	0	1	1	2	2
MIMAT0000159	mmu-miR-149-5p	Scn4b	399548	ENSMUSG00000046480	0	1	1	2	2
MIMAT0000159	mmu-miR-149-5p	Scn8a	20273	ENSMUSG00000023033	0	1	1	2	2
MIMAT0000159	mmu-miR-149-5p	Sdc3	20970	ENSMUSG00000025743	0	1	1	2	2
MIMAT0000159	mmu-miR-149-5p	Sdcbp	53378	ENSMUSG00000028249	0	1	1	2	2
MIMAT0000159	mmu-miR-149-5p	Sec14l1	74136	ENSMUSG00000020823	0	1	1	2	2
MIMAT0000159	mmu-miR-149-5p	Sema4a	20351	ENSMUSG00000028064	0	1	1	2	2
MIMAT0000159	mmu-miR-149-5p	Sema4g	26456	ENSMUSG00000025207	0	1	1	2	2
MIMAT0000159	mmu-miR-149-5p	2025-09-08	20362	ENSMUSG00000018398	0	1	1	2	2
MIMAT0000159	mmu-miR-149-5p	Sertad2	58172	ENSMUSG00000049800	0	1	1	2	2
MIMAT0000159	mmu-miR-149-5p	Sestd1	228071	ENSMUSG00000042272	0	1	1	2	2
MIMAT0000159	mmu-miR-149-5p	Setd7	73251	ENSMUSG00000037111	0	1	1	2	2
MIMAT0000159	mmu-miR-149-5p	Sez6	20370	ENSMUSG00000000632	0	1	1	2	2
MIMAT0000159	mmu-miR-149-5p	Sf3b3	101943	ENSMUSG00000033732	0	1	1	2	2
MIMAT0000159	mmu-miR-149-5p	Slc10a4	231290	ENSMUSG00000029219	0	1	1	2	2
MIMAT0000159	mmu-miR-149-5p	Slc15a4	100561	ENSMUSG00000029416	0	1	1	2	2
MIMAT0000159	mmu-miR-149-5p	Slc1a1	20510	ENSMUSG00000024935	0	1	1	2	2
MIMAT0000159	mmu-miR-149-5p	Slc22a23	73102	ENSMUSG00000038267	0	1	1	2	2
MIMAT0000159	mmu-miR-149-5p	Slc24a3	94249	ENSMUSG00000063873	0	1	1	2	2
MIMAT0000159	mmu-miR-149-5p	Slc30a4	22785	ENSMUSG00000005802	0	2	1	2	2
MIMAT0000159	mmu-miR-149-5p	Slc30a7	66500	ENSMUSG00000054414	0	1	1	2	2
MIMAT0000159	mmu-miR-149-5p	Slc37a3	72144	ENSMUSG00000029924	0	1	1	2	2
MIMAT0000159	mmu-miR-149-5p	Slc39a3	106947	ENSMUSG00000046822	0	1	1	2	2
MIMAT0000159	mmu-miR-149-5p	Slc43a2	215113	ENSMUSG00000038178	0	1	1	2	2
MIMAT0000159	mmu-miR-149-5p	Slc44a2	68682	ENSMUSG00000057193	0	1	1	2	2
MIMAT0000159	mmu-miR-149-5p	Slc6a17	229706	ENSMUSG00000027894	0	1	1	2	2
MIMAT0000159	mmu-miR-149-5p	Slc6a6	21366	ENSMUSG00000030096	0	1	1	2	2
MIMAT0000159	mmu-miR-149-5p	Slc6a8	102857	ENSMUSG00000019558	0	1	1	2	2
MIMAT0000159	mmu-miR-149-5p	Slc7a1	11987	ENSMUSG00000041313	0	1	1	2	2
MIMAT0000159	mmu-miR-149-5p	Smad7	17131	ENSMUSG00000025880	0	1	1	2	2
MIMAT0000159	mmu-miR-149-5p	Snhg11	319317	ENSMUSG00000044349	0	1	1	2	2
MIMAT0000159	mmu-miR-149-5p	Snx27	76742	ENSMUSG00000028136	0	1	1	2	2
MIMAT0000159	mmu-miR-149-5p	Soat1	20652	ENSMUSG00000026600	0	1	1	2	2
MIMAT0000159	mmu-miR-149-5p	Spred3	101809	ENSMUSG00000037239	0	1	1	2	2
MIMAT0000159	mmu-miR-149-5p	Srrm2	75956	ENSMUSG00000039218	0	1	1	2	2
MIMAT0000159	mmu-miR-149-5p	Ssbp2	66970	ENSMUSG00000003992	0	1	1	2	2
MIMAT0000159	mmu-miR-149-5p	St8sia3	20451	ENSMUSG00000056812	0	1	1	2	2
MIMAT0000159	mmu-miR-149-5p	Stam2	56324	ENSMUSG00000055371	0	1	1	2	2
MIMAT0000159	mmu-miR-149-5p	Stk38	106504	ENSMUSG00000024006	0	1	1	2	2
MIMAT0000159	mmu-miR-149-5p	Synj1	104015	ENSMUSG00000022973	0	1	1	2	2
MIMAT0000159	mmu-miR-149-5p	Syt11	229521	ENSMUSG00000068923	0	1	1	2	2
MIMAT0000159	mmu-miR-149-5p	Syt2	20980	ENSMUSG00000026452	0	1	1	2	2
MIMAT0000159	mmu-miR-149-5p	Syt6	54524	ENSMUSG00000027849	0	1	1	2	2
MIMAT0000159	mmu-miR-149-5p	Tbc1d20	67231	ENSMUSG00000027465	0	1	1	2	2
MIMAT0000159	mmu-miR-149-5p	Tcta	102791	ENSMUSG00000039461	0	1	1	2	2
MIMAT0000159	mmu-miR-149-5p	Tef	21685	ENSMUSG00000022389	0	1	1	2	2
MIMAT0000159	mmu-miR-149-5p	Tex264	21767	ENSMUSG00000040813	0	1	1	2	2
MIMAT0000159	mmu-miR-149-5p	Thsd4	207596	ENSMUSG00000032289	0	1	1	2	2
MIMAT0000159	mmu-miR-149-5p	Timp3	21859	ENSMUSG00000020044	0	1	1	2	2
MIMAT0000159	mmu-miR-149-5p	Tinf2	28113	ENSMUSG00000007589	0	1	1	2	2
MIMAT0000159	mmu-miR-149-5p	Tmbim6	110213	ENSMUSG00000023010	0	1	1	2	2
MIMAT0000159	mmu-miR-149-5p	Tmem109	68539	ENSMUSG00000034659	0	1	1	2	2
MIMAT0000159	mmu-miR-149-5p	Tmem127	69470	ENSMUSG00000034850	0	1	1	2	2
MIMAT0000159	mmu-miR-149-5p	Tmem135	72759	ENSMUSG00000039428	0	1	1	2	2
MIMAT0000159	mmu-miR-149-5p	Tmem2	83921	ENSMUSG00000024754	0	1	1	2	2
MIMAT0000159	mmu-miR-149-5p	Tmod2	50876	ENSMUSG00000032186	0	1	1	2	2
MIMAT0000159	mmu-miR-149-5p	Tmtc1	387314	ENSMUSG00000030306	0	1	1	2	2
MIMAT0000159	mmu-miR-149-5p	Tnks	21951	ENSMUSG00000031529	0	1	1	2	2
MIMAT0000159	mmu-miR-149-5p	Tnrc6a	233833	ENSMUSG00000052707	0	1	1	2	2
MIMAT0000159	mmu-miR-149-5p	Tnrc6b	213988	ENSMUSG00000047888	0	1	1	2	2
MIMAT0000159	mmu-miR-149-5p	Tomm70a	28185	ENSMUSG00000022752	0	1	1	2	2
MIMAT0000159	mmu-miR-149-5p	Tpp1	12751	ENSMUSG00000030894	0	1	1	2	2
MIMAT0000159	mmu-miR-149-5p	Trak2	70827	ENSMUSG00000026028	0	1	1	2	2
MIMAT0000159	mmu-miR-149-5p	Trib2	217410	ENSMUSG00000020601	0	1	1	2	2
MIMAT0000159	mmu-miR-149-5p	Trp53inp2	68728	ENSMUSG00000038375	0	1	1	2	2
MIMAT0000159	mmu-miR-149-5p	Tspan7	21912	ENSMUSG00000058254	0	1	1	2	2
MIMAT0000159	mmu-miR-149-5p	Ttc3	22129	ENSMUSG00000040785	0	1	1	2	2
MIMAT0000159	mmu-miR-149-5p	Ttyh3	78339	ENSMUSG00000036565	0	1	1	2	2
MIMAT0000159	mmu-miR-149-5p	Twsg1	65960	ENSMUSG00000024098	0	1	1	2	2
MIMAT0000159	mmu-miR-149-5p	Txnip	56338	ENSMUSG00000038393	0	1	1	2	2
MIMAT0000159	mmu-miR-149-5p	Uba2	50995	ENSMUSG00000052997	0	1	1	2	2
MIMAT0000159	mmu-miR-149-5p	Ube2i	22196	ENSMUSG00000015120	0	1	1	2	2
MIMAT0000159	mmu-miR-149-5p	Ube2n	93765	ENSMUSG00000074781	0	1	1	2	2
MIMAT0000159	mmu-miR-149-5p	Ubr4	69116	ENSMUSG00000066036	0	1	1	2	2
MIMAT0000159	mmu-miR-149-5p	Ugcg	22234	ENSMUSG00000028381	0	1	1	2	2
MIMAT0000159	mmu-miR-149-5p	Ulk1	22241	ENSMUSG00000029512	0	1	1	2	2
MIMAT0000159	mmu-miR-149-5p	Unc5b	107449	ENSMUSG00000020099	0	1	1	2	2
MIMAT0000159	mmu-miR-149-5p	Usp10	22224	ENSMUSG00000031826	0	1	1	2	2
MIMAT0000159	mmu-miR-149-5p	Usp48	170707	ENSMUSG00000043411	0	1	1	2	2
MIMAT0000159	mmu-miR-149-5p	Vamp2	22318	ENSMUSG00000020894	0	1	1	2	2
MIMAT0000159	mmu-miR-149-5p	Vat1	26949	ENSMUSG00000034993	0	1	1	2	2
MIMAT0000159	mmu-miR-149-5p	Vldlr	22359	ENSMUSG00000024924	0	1	1	2	2
MIMAT0000159	mmu-miR-149-5p	Wdr1	22388	ENSMUSG00000005103	0	1	1	2	2
MIMAT0000159	mmu-miR-149-5p	Wnk1	232341	ENSMUSG00000045962	0	1	1	2	2
MIMAT0000159	mmu-miR-149-5p	Wwtr1	97064	ENSMUSG00000027803	0	1	1	2	2
MIMAT0000159	mmu-miR-149-5p	Ywhab	54401	ENSMUSG00000018326	0	1	1	2	2
MIMAT0000159	mmu-miR-149-5p	Ywhag	22628	ENSMUSG00000051391	0	1	1	2	2
MIMAT0000159	mmu-miR-149-5p	Zbtb39	320080	ENSMUSG00000044617	0	1	1	2	2
MIMAT0000159	mmu-miR-149-5p	Zbtb41	226470	ENSMUSG00000033964	0	1	1	2	2
MIMAT0000159	mmu-miR-149-5p	Zbtb4	75580	ENSMUSG00000018750	0	1	1	2	2
MIMAT0000159	mmu-miR-149-5p	Zbtb9	474156	ENSMUSG00000079605	0	1	1	2	2
MIMAT0000159	mmu-miR-149-5p	Zcchc4	78796	ENSMUSG00000029179	0	1	1	2	2
MIMAT0000159	mmu-miR-149-5p	Zer1	227693	ENSMUSG00000039686	0	1	1	2	2
MIMAT0000159	mmu-miR-149-5p	Zfp251	71591	ENSMUSG00000022526	0	1	1	2	2
MIMAT0000159	mmu-miR-149-5p	Zfp280d	235469	ENSMUSG00000038535	0	1	1	2	2
MIMAT0000159	mmu-miR-149-5p	Zfp354c	30944	ENSMUSG00000044807	0	1	1	2	2
MIMAT0000159	mmu-miR-149-5p	Zfp445	235682	ENSMUSG00000047036	0	1	1	2	2
MIMAT0000159	mmu-miR-149-5p	Zfyve27	319740	ENSMUSG00000018820	0	1	1	2	2
MIMAT0000159	mmu-miR-149-5p	Zkscan1	74570	ENSMUSG00000029729	0	1	1	2	2
MIMAT0000159	mmu-miR-149-5p	Zmat3	22401	ENSMUSG00000027663	0	1	1	2	2
MIMAT0000159	mmu-miR-149-5p	Zzz3	108946	ENSMUSG00000039068	0	1	1	2	2
MIMAT0000165	mmu-miR-155-5p	Fadd	14082	ENSMUSG00000031077	1	2	0	2	2
MIMAT0000165	mmu-miR-155-5p	Ikbke	56489	ENSMUSG00000042349	1	2	0	2	2
MIMAT0000165	mmu-miR-155-5p	Jarid2	16468	ENSMUSG00000038518	1	2	0	2	2
MIMAT0000165	mmu-miR-155-5p	Maf	17132	ENSMUSG00000055435	1	1	0	2	2
MIMAT0000165	mmu-miR-155-5p	Myb	17863	ENSMUSG00000019982	1	1	0	2	2
MIMAT0000165	mmu-miR-155-5p	Rheb	19744	ENSMUSG00000028945	1	2	0	2	2
MIMAT0000165	mmu-miR-155-5p	Ripk1	19766	ENSMUSG00000021408	1	1	0	2	2
MIMAT0000165	mmu-miR-155-5p	Sfpi1	20375	ENSMUSG00000002111	1	0	1	2	2
MIMAT0000165	mmu-miR-155-5p	Socs1	12703	ENSMUSG00000038037	2	5	0	2	2
MIMAT0000165	mmu-miR-155-5p	Trp53inp1	60599	ENSMUSG00000028211	1	1	0	2	2
MIMAT0000233	mmu-miR-200b-3p	Flt1	14254	ENSMUSG00000029648	1	1	0	2	2
MIMAT0000233	mmu-miR-200b-3p	Zeb1	21417	ENSMUSG00000024238	0	5	1	2	2
MIMAT0000238	mmu-miR-205-5p	Pten	19211	ENSMUSG00000013663	2	1	0	2	2
MIMAT0000246	mmu-miR-122-5p	Alas2	11656	ENSMUSG00000025270	0	1	2	2	2
MIMAT0000246	mmu-miR-122-5p	Bmpr1a	12166	ENSMUSG00000021796	0	1	1	2	2
MIMAT0000246	mmu-miR-122-5p	Camk2b	12323	ENSMUSG00000057897	0	1	1	2	2
MIMAT0000246	mmu-miR-122-5p	Ccnd1	12443	ENSMUSG00000070348	0	1	2	2	2
MIMAT0000246	mmu-miR-122-5p	Cpox	12892	ENSMUSG00000022742	0	1	1	2	2
MIMAT0000246	mmu-miR-122-5p	Ddc	13195	ENSMUSG00000020182	0	1	1	2	2
MIMAT0000246	mmu-miR-122-5p	Fech	14151	ENSMUSG00000024588	0	1	1	2	2
MIMAT0000246	mmu-miR-122-5p	Gpx7	67305	ENSMUSG00000028597	1	1	0	2	2
MIMAT0000246	mmu-miR-122-5p	Gys1	14936	ENSMUSG00000003865	0	2	1	2	2
MIMAT0000246	mmu-miR-122-5p	Hamp	84506	ENSMUSG00000050440	0	1	1	2	2
MIMAT0000246	mmu-miR-122-5p	Hba-a1	15122	ENSMUSG00000069919	0	1	2	2	2
MIMAT0000246	mmu-miR-122-5p	Hfe	15216	ENSMUSG00000006611	0	1	1	2	2
MIMAT0000246	mmu-miR-122-5p	Hfe2	69585	ENSMUSG00000038403	1	3	0	2	2
MIMAT0000246	mmu-miR-122-5p	Hist1h1c	50708	ENSMUSG00000036181	0	1	1	2	2
MIMAT0000246	mmu-miR-122-5p	Hmbs	15288	ENSMUSG00000032126	0	1	2	2	2
MIMAT0000246	mmu-miR-122-5p	Irf6	54139	ENSMUSG00000026638	0	1	1	2	2
MIMAT0000246	mmu-miR-122-5p	Ndrg3	29812	ENSMUSG00000027634	0	2	1	2	2
MIMAT0000246	mmu-miR-122-5p	Ppox	19044	ENSMUSG00000062729	0	1	1	2	2
MIMAT0000246	mmu-miR-122-5p	Rbl2	19651	ENSMUSG00000031666	0	1	1	2	2
MIMAT0000246	mmu-miR-122-5p	Rell1	100532	ENSMUSG00000047881	0	1	1	2	2
MIMAT0000246	mmu-miR-122-5p	Sbk1	104175	ENSMUSG00000042978	0	1	1	2	2
MIMAT0000246	mmu-miR-122-5p	Slc35a4	67843	ENSMUSG00000033272	1	2	0	2	2
MIMAT0000246	mmu-miR-122-5p	Smad4	17128	ENSMUSG00000024515	0	1	1	2	2
MIMAT0000246	mmu-miR-122-5p	Smad7	17131	ENSMUSG00000025880	0	1	1	2	2
MIMAT0000246	mmu-miR-122-5p	Smarcd1	83797	ENSMUSG00000023018	0	1	1	2	2
MIMAT0000246	mmu-miR-122-5p	Socs2	216233	ENSMUSG00000020027	0	1	1	2	2
MIMAT0000246	mmu-miR-122-5p	Tfr2	50765	ENSMUSG00000029716	0	1	1	2	2
MIMAT0000246	mmu-miR-122-5p	Tgfbr1	21812	ENSMUSG00000007613	0	1	1	2	2
MIMAT0000246	mmu-miR-122-5p	Tmed3	66111	ENSMUSG00000032353	1	2	0	2	2
MIMAT0000246	mmu-miR-122-5p	Tmem50b	77975	ENSMUSG00000022964	1	1	0	2	2
MIMAT0000246	mmu-miR-122-5p	Urod	22275	ENSMUSG00000028684	0	1	1	2	2
MIMAT0000246	mmu-miR-122-5p	Uros	22276	ENSMUSG00000030979	0	1	1	2	2
MIMAT0000530	mmu-miR-21a-5p	Fasl	14103	ENSMUSG00000000817	0	1	1	2	2
MIMAT0000530	mmu-miR-21a-5p	Reck	53614	ENSMUSG00000028476	1	4	0	2	2
MIMAT0000530	mmu-miR-21a-5p	Spry3	236576	ENSMUSG00000061654	0	2	1	2	2
MIMAT0000530	mmu-miR-21a-5p	Spry4	24066	ENSMUSG00000024427	0	1	1	2	2
MIMAT0000539	mmu-miR-92a-3p	Mylip	218203	ENSMUSG00000038175	1	1	0	2	2
MIMAT0000670	mmu-miR-222-3p	Kit	16590	ENSMUSG00000005672	0	1	1	2	2
MIMAT0000121	mmu-let-7g-5p	Apc2	23805	ENSMUSG00000020135	0	3	0	1	1
MIMAT0000121	mmu-let-7g-5p	Armc2	213402	ENSMUSG00000071324	0	2	0	1	1
MIMAT0000121	mmu-let-7g-5p	Atp2b2	11941	ENSMUSG00000030302	0	1	0	1	1
MIMAT0000121	mmu-let-7g-5p	Cts8	56094	ENSMUSG00000057446	0	2	0	1	1
MIMAT0000121	mmu-let-7g-5p	Fbxl14	101358	ENSMUSG00000030019	0	1	0	1	1
MIMAT0000121	mmu-let-7g-5p	Gnl3l	237107	ENSMUSG00000025266	0	2	0	1	1
MIMAT0000121	mmu-let-7g-5p	Ifnar1	15975	ENSMUSG00000022967	0	1	0	1	1
MIMAT0000121	mmu-let-7g-5p	Lins1	72635	ENSMUSG00000053091	0	1	0	1	1
MIMAT0000121	mmu-let-7g-5p	Meis2	17536	ENSMUSG00000027210	0	1	0	1	1
MIMAT0000121	mmu-let-7g-5p	Msi2	76626	ENSMUSG00000069769	0	1	0	1	1
MIMAT0000121	mmu-let-7g-5p	Mup11	100039028	ENSMUSG00000073834	0	1	0	1	1
MIMAT0000121	mmu-let-7g-5p	Mup17	100039206	ENSMUSG00000096688	0	1	0	1	1
MIMAT0000121	mmu-let-7g-5p	Nf2	18016	ENSMUSG00000009073	0	2	0	1	1
MIMAT0000121	mmu-let-7g-5p	Nup214	227720	ENSMUSG00000001855	0	1	0	1	1
MIMAT0000121	mmu-let-7g-5p	Tnfrsf26	244237	ENSMUSG00000045362	0	1	0	1	1
MIMAT0000121	mmu-let-7g-5p	Zfp444	72667	ENSMUSG00000044876	0	1	0	1	1
MIMAT0000137	mmu-miR-126a-5p	4933434E20Rik	73545	ENSMUSG00000027942	0	1	0	1	1
MIMAT0000137	mmu-miR-126a-5p	9230113P08Rik	77908	ENSMUSG00000078934	0	1	0	1	1
MIMAT0000137	mmu-miR-126a-5p	A830018L16Rik	320492	ENSMUSG00000057715	0	1	0	1	1
MIMAT0000137	mmu-miR-126a-5p	Acsm2	233799	ENSMUSG00000030945	0	1	0	1	1
MIMAT0000137	mmu-miR-126a-5p	Adam34	384814	ENSMUSG00000079058	0	1	0	1	1
MIMAT0000137	mmu-miR-126a-5p	AK010878	100233175	ENSMUSG00000091931	0	1	0	1	1
MIMAT0000137	mmu-miR-126a-5p	Alcam	11658	ENSMUSG00000022636	0	1	0	1	1
MIMAT0000137	mmu-miR-126a-5p	Arhgef33	381112	ENSMUSG00000054901	0	1	0	1	1
MIMAT0000137	mmu-miR-126a-5p	Cadm1	54725	ENSMUSG00000032076	0	1	0	1	1
MIMAT0000137	mmu-miR-126a-5p	Car5b	56078	ENSMUSG00000031373	0	1	0	1	1
MIMAT0000137	mmu-miR-126a-5p	Chd8	67772	ENSMUSG00000053754	0	1	0	1	1
MIMAT0000137	mmu-miR-126a-5p	Fam161b	217705	ENSMUSG00000021234	0	1	0	1	1
MIMAT0000137	mmu-miR-126a-5p	Fam166b	329831	ENSMUSG00000042788	0	1	0	1	1
MIMAT0000137	mmu-miR-126a-5p	Fam198b	68659	ENSMUSG00000027955	0	2	0	1	1
MIMAT0000137	mmu-miR-126a-5p	Fam19a2	268354	ENSMUSG00000044071	0	1	0	1	1
MIMAT0000137	mmu-miR-126a-5p	Gcm2	107889	ENSMUSG00000021362	0	1	0	1	1
MIMAT0000137	mmu-miR-126a-5p	Gfpt1	14583	ENSMUSG00000029992	0	1	0	1	1
MIMAT0000137	mmu-miR-126a-5p	H2-D1	14964	ENSMUSG00000073411	0	2	0	1	1
MIMAT0000137	mmu-miR-126a-5p	Il10rb	16155	ENSMUSG00000022969	0	1	0	1	1
MIMAT0000137	mmu-miR-126a-5p	Kcnk6	52150	ENSMUSG00000046410	0	1	0	1	1
MIMAT0000137	mmu-miR-126a-5p	Klhl31	244923	ENSMUSG00000044938	0	1	0	1	1
MIMAT0000137	mmu-miR-126a-5p	Kras	16653	ENSMUSG00000030265	0	1	0	1	1
MIMAT0000137	mmu-miR-126a-5p	Lrrc32	434215	ENSMUSG00000090958	0	1	0	1	1
MIMAT0000137	mmu-miR-126a-5p	Mboat1	218121	ENSMUSG00000038732	0	1	0	1	1
MIMAT0000137	mmu-miR-126a-5p	Mtfmt	69606	ENSMUSG00000059183	0	1	0	1	1
MIMAT0000137	mmu-miR-126a-5p	Mthfs	107885	ENSMUSG00000066442	0	1	0	1	1
MIMAT0000137	mmu-miR-126a-5p	Ogdh	18293	ENSMUSG00000020456	0	1	0	1	1
MIMAT0000137	mmu-miR-126a-5p	Onecut2	225631	ENSMUSG00000045991	0	1	0	1	1
MIMAT0000137	mmu-miR-126a-5p	Pcdhb19	93890	ENSMUSG00000043313	0	2	0	1	1
MIMAT0000137	mmu-miR-126a-5p	Pcdhb5	93876	ENSMUSG00000063687	0	1	0	1	1
MIMAT0000137	mmu-miR-126a-5p	Phf13	230936	ENSMUSG00000047777	0	1	0	1	1
MIMAT0000137	mmu-miR-126a-5p	Phkg1	18682	ENSMUSG00000025537	0	1	0	1	1
MIMAT0000137	mmu-miR-126a-5p	Pola2	18969	ENSMUSG00000024833	0	1	0	1	1
MIMAT0000137	mmu-miR-126a-5p	Prr18	320111	ENSMUSG00000055945	0	1	0	1	1
MIMAT0000137	mmu-miR-126a-5p	Rab3c	67295	ENSMUSG00000021700	0	2	0	1	1
MIMAT0000137	mmu-miR-126a-5p	Rabggta	56187	ENSMUSG00000040472	0	1	0	1	1
MIMAT0000137	mmu-miR-126a-5p	Rassf9	237504	ENSMUSG00000044921	0	1	0	1	1
MIMAT0000137	mmu-miR-126a-5p	Rbm8a	60365	ENSMUSG00000038374	0	1	0	1	1
MIMAT0000137	mmu-miR-126a-5p	Rccd1	269955	ENSMUSG00000038930	0	1	0	1	1
MIMAT0000137	mmu-miR-126a-5p	Rinl	320435	ENSMUSG00000051735	0	1	0	1	1
MIMAT0000137	mmu-miR-126a-5p	Runx1	12394	ENSMUSG00000022952	0	1	0	1	1
MIMAT0000137	mmu-miR-126a-5p	Rxfp3	239336	ENSMUSG00000060735	0	1	0	1	1
MIMAT0000137	mmu-miR-126a-5p	Scml2	107815	ENSMUSG00000000037	0	1	0	1	1
MIMAT0000137	mmu-miR-126a-5p	Scyl3	240880	ENSMUSG00000026584	0	1	0	1	1
MIMAT0000137	mmu-miR-126a-5p	Sdk1	330222	ENSMUSG00000039683	0	1	0	1	1
MIMAT0000137	mmu-miR-126a-5p	Sele	20339	ENSMUSG00000026582	0	1	0	1	1
MIMAT0000137	mmu-miR-126a-5p	SETD5	476542		0	1	0	1	1
MIMAT0000137	mmu-miR-126a-5p	Shh	20423	ENSMUSG00000002633	0	1	0	1	1
MIMAT0000137	mmu-miR-126a-5p	Spata4	69281	ENSMUSG00000031518	0	1	0	1	1
MIMAT0000137	mmu-miR-126a-5p	Spi1	20375	ENSMUSG00000002111	0	1	0	1	1
MIMAT0000137	mmu-miR-126a-5p	Ssx2ip	99167	ENSMUSG00000036825	0	1	0	1	1
MIMAT0000137	mmu-miR-126a-5p	Stpg2	381476	ENSMUSG00000047940	0	1	0	1	1
MIMAT0000137	mmu-miR-126a-5p	Tal1	21349	ENSMUSG00000028717	0	1	0	1	1
MIMAT0000137	mmu-miR-126a-5p	Ttc39b	69863	ENSMUSG00000038172	0	1	0	1	1
MIMAT0000137	mmu-miR-126a-5p	Wbp4	22380	ENSMUSG00000022023	0	1	0	1	1
MIMAT0000137	mmu-miR-126a-5p	Wdr41	218460	ENSMUSG00000042015	0	1	0	1	1
MIMAT0000137	mmu-miR-126a-5p	Zc3h12a	230738	ENSMUSG00000042677	0	1	0	1	1
MIMAT0000137	mmu-miR-126a-5p	Zfp605	675812	ENSMUSG00000023284	0	1	0	1	1
MIMAT0000137	mmu-miR-126a-5p	Zfp882	382019	ENSMUSG00000089857	0	2	0	1	1
MIMAT0000137	mmu-miR-126a-5p	Zscan4c	245109	ENSMUSG00000054272	0	1	0	1	1
MIMAT0000159	mmu-miR-149-5p	2310007F21Rik		ENSMUSG00000037257	0	0	1	1	1
MIMAT0000159	mmu-miR-149-5p	2310028H24Rik		ENSMUSG00000028439	0	0	1	1	1
MIMAT0000159	mmu-miR-149-5p	2310044H10Rik		ENSMUSG00000008140	0	0	1	1	1
MIMAT0000159	mmu-miR-149-5p	2700089E24Rik	381820	ENSMUSG00000072704	0	0	1	1	1
MIMAT0000159	mmu-miR-149-5p	2900026A02Rik	243219	ENSMUSG00000051339	0	1	0	1	1
MIMAT0000159	mmu-miR-149-5p	3110047P20Rik	319807	ENSMUSG00000090061	0	0	1	1	1
MIMAT0000159	mmu-miR-149-5p	3300001P08Rik		ENSMUSG00000020863	0	0	1	1	1
MIMAT0000159	mmu-miR-149-5p	4632411B12Rik		ENSMUSG00000010453	0	0	1	1	1
MIMAT0000159	mmu-miR-149-5p	4732418C07Rik		ENSMUSG00000034210	0	0	1	1	1
MIMAT0000159	mmu-miR-149-5p	4921505C17Rik		ENSMUSG00000050310	0	0	1	1	1
MIMAT0000159	mmu-miR-149-5p	4930500O05Rik		ENSMUSG00000078716	0	0	1	1	1
MIMAT0000159	mmu-miR-149-5p	4933426M11Rik	217684	ENSMUSG00000021133	0	0	1	1	1
MIMAT0000159	mmu-miR-149-5p	8430419L09Rik	74525	ENSMUSG00000030207	0	0	1	1	1
MIMAT0000159	mmu-miR-149-5p	9030425E11Rik		ENSMUSG00000032024	0	0	1	1	1
MIMAT0000159	mmu-miR-149-5p	9530048O09Rik		ENSMUSG00000073771	0	0	1	1	1
MIMAT0000159	mmu-miR-149-5p	A130090K04Rik		ENSMUSG00000064065	0	0	1	1	1
MIMAT0000159	mmu-miR-149-5p	A230067G21Rik		ENSMUSG00000037110	0	0	1	1	1
MIMAT0000159	mmu-miR-149-5p	A530082C11Rik		ENSMUSG00000042202	0	0	1	1	1
MIMAT0000159	mmu-miR-149-5p	A830023I12Rik		ENSMUSG00000023284	0	0	1	1	1
MIMAT0000159	mmu-miR-149-5p	Aagab	66939	ENSMUSG00000037257	0	1	0	1	1
MIMAT0000159	mmu-miR-149-5p	AC140307.3-1		ENSMUSG00000024764	0	0	1	1	1
MIMAT0000159	mmu-miR-149-5p	AC151602.4-1		ENSMUSG00000049661	0	0	1	1	1
MIMAT0000159	mmu-miR-149-5p	AC154759.2-3		ENSMUSG00000055538	0	0	1	1	1
MIMAT0000159	mmu-miR-149-5p	Adck4	76889	ENSMUSG00000003762	0	0	1	1	1
MIMAT0000159	mmu-miR-149-5p	Adsl	11564	ENSMUSG00000022407	0	1	0	1	1
MIMAT0000159	mmu-miR-149-5p	Ago1	236511	ENSMUSG00000041530	0	1	0	1	1
MIMAT0000159	mmu-miR-149-5p	Aicda	11628	ENSMUSG00000040627	0	1	0	1	1
MIMAT0000159	mmu-miR-149-5p	AL669969.14		ENSMUSG00000078250	0	0	1	1	1
MIMAT0000159	mmu-miR-149-5p	AL773587.11		ENSMUSG00000079616	0	0	1	1	1
MIMAT0000159	mmu-miR-149-5p	Axl	26362	ENSMUSG00000002602	0	1	0	1	1
MIMAT0000159	mmu-miR-149-5p	Bat2l		ENSMUSG00000039262	0	0	1	1	1
MIMAT0000159	mmu-miR-149-5p	BC003965	214489	ENSMUSG00000067722	0	2	0	1	1
MIMAT0000159	mmu-miR-149-5p	BC026590	230234	ENSMUSG00000038827	0	0	1	1	1
MIMAT0000159	mmu-miR-149-5p	BC033915		ENSMUSG00000034135	0	0	1	1	1
MIMAT0000159	mmu-miR-149-5p	BC037112		ENSMUSG00000037210	0	0	1	1	1
MIMAT0000159	mmu-miR-149-5p	Borcs7	66439	ENSMUSG00000062376	0	3	0	1	1
MIMAT0000159	mmu-miR-149-5p	Brunol5		ENSMUSG00000034818	0	0	1	1	1
MIMAT0000159	mmu-miR-149-5p	Btbd19	78611		0	1	0	1	1
MIMAT0000159	mmu-miR-149-5p	Ccdc45		ENSMUSG00000018372	0	0	1	1	1
MIMAT0000159	mmu-miR-149-5p	Ccdc56		ENSMUSG00000017188	0	0	1	1	1
MIMAT0000159	mmu-miR-149-5p	Ccser2	72972	ENSMUSG00000058690	0	1	0	1	1
MIMAT0000159	mmu-miR-149-5p	Cdc2l5		ENSMUSG00000041297	0	0	1	1	1
MIMAT0000159	mmu-miR-149-5p	Cdc2l6		ENSMUSG00000038481	0	0	1	1	1
MIMAT0000159	mmu-miR-149-5p	Cdk13	69562	ENSMUSG00000041297	0	1	0	1	1
MIMAT0000159	mmu-miR-149-5p	Cdk19	78334	ENSMUSG00000038481	0	1	0	1	1
MIMAT0000159	mmu-miR-149-5p	Celf5	319586	ENSMUSG00000034818	0	1	0	1	1
MIMAT0000159	mmu-miR-149-5p	Cep95	320162	ENSMUSG00000018372	0	1	0	1	1
MIMAT0000159	mmu-miR-149-5p	Clmp	71566	ENSMUSG00000032024	0	1	0	1	1
MIMAT0000159	mmu-miR-149-5p	Coa3	52469	ENSMUSG00000017188	0	1	0	1	1
MIMAT0000159	mmu-miR-149-5p	Coq8b	76889	ENSMUSG00000003762	0	1	0	1	1
MIMAT0000159	mmu-miR-149-5p	CT030167.8		ENSMUSG00000078946	0	0	1	1	1
MIMAT0000159	mmu-miR-149-5p	D0H4S114		ENSMUSG00000042834	0	0	1	1	1
MIMAT0000159	mmu-miR-149-5p	Dazap2	100039826	ENSMUSG00000000346	0	0	1	1	1
MIMAT0000159	mmu-miR-149-5p	Ecd	70601	ENSMUSG00000021810	0	1	0	1	1
MIMAT0000159	mmu-miR-149-5p	Efcab14	230648	ENSMUSG00000034210	0	1	0	1	1
MIMAT0000159	mmu-miR-149-5p	Efna5		ENSMUSG00000090425	0	0	1	1	1
MIMAT0000159	mmu-miR-149-5p	Emc10	69683	ENSMUSG00000008140	0	1	0	1	1
MIMAT0000159	mmu-miR-149-5p	Epb4.1l1	13821	ENSMUSG00000027624	0	0	1	1	1
MIMAT0000159	mmu-miR-149-5p	Epb41l1	13821	ENSMUSG00000027624	0	1	0	1	1
MIMAT0000159	mmu-miR-149-5p	Erich5	239368	ENSMUSG00000044726	0	2	0	1	1
MIMAT0000159	mmu-miR-149-5p	F630043A04Rik		ENSMUSG00000021965	0	0	1	1	1
MIMAT0000159	mmu-miR-149-5p	Fam125b		ENSMUSG00000038740	0	0	1	1	1
MIMAT0000159	mmu-miR-149-5p	Fam129a	63913	ENSMUSG00000026483	0	1	0	1	1
MIMAT0000159	mmu-miR-149-5p	Fam206a	230234	ENSMUSG00000038827	0	1	0	1	1
MIMAT0000159	mmu-miR-149-5p	Fam219a	71901	ENSMUSG00000028439	0	1	0	1	1
MIMAT0000159	mmu-miR-149-5p	Fam234b	74525	ENSMUSG00000030207	0	1	0	1	1
MIMAT0000159	mmu-miR-149-5p	Fktn	246179	ENSMUSG00000028414	0	1	0	1	1
MIMAT0000159	mmu-miR-149-5p	Galnt2	108148	ENSMUSG00000089704	0	0	1	1	1
MIMAT0000159	mmu-miR-149-5p	Garnl4		ENSMUSG00000038807	0	0	1	1	1
MIMAT0000159	mmu-miR-149-5p	Gcap14		ENSMUSG00000058690	0	0	1	1	1
MIMAT0000159	mmu-miR-149-5p	Glt8d3		ENSMUSG00000036197	0	0	1	1	1
MIMAT0000159	mmu-miR-149-5p	Gm608	207806	ENSMUSG00000068284	0	0	1	1	1
MIMAT0000159	mmu-miR-149-5p	Gm879		ENSMUSG00000053930	0	0	1	1	1
MIMAT0000159	mmu-miR-149-5p	Gxylt1	223827	ENSMUSG00000036197	0	1	0	1	1
MIMAT0000159	mmu-miR-149-5p	Hnrnpa1	545091	ENSMUSG00000046434	0	0	1	1	1
MIMAT0000159	mmu-miR-149-5p	Ihpk1		ENSMUSG00000032594	0	0	1	1	1
MIMAT0000159	mmu-miR-149-5p	Il5ra	16192	ENSMUSG00000005364	0	1	0	1	1
MIMAT0000159	mmu-miR-149-5p	Ip6k1	27399	ENSMUSG00000032594	0	1	0	1	1
MIMAT0000159	mmu-miR-149-5p	Ipcef1	320495	ENSMUSG00000064065	0	1	0	1	1
MIMAT0000159	mmu-miR-149-5p	Kansl3	226976	ENSMUSG00000010453	0	1	0	1	1
MIMAT0000159	mmu-miR-149-5p	Ktelc1		ENSMUSG00000034064	0	0	1	1	1
MIMAT0000159	mmu-miR-149-5p	Lba1		ENSMUSG00000062296	0	0	1	1	1
MIMAT0000159	mmu-miR-149-5p	Luc7l3	67684	ENSMUSG00000020863	0	1	0	1	1
MIMAT0000159	mmu-miR-149-5p	Macrod2	101056500	ENSMUSG00000068205	0	0	1	1	1
MIMAT0000159	mmu-miR-149-5p	Map3k7	26409	ENSMUSG00000028284	0	1	0	1	1
MIMAT0000159	mmu-miR-149-5p	Mapkap1	227743	ENSMUSG00000038696	0	2	0	1	1
MIMAT0000159	mmu-miR-149-5p	Mettl2	52686	ENSMUSG00000020691	0	1	0	1	1
MIMAT0000159	mmu-miR-149-5p	Mob1a	232157	ENSMUSG00000043131	0	1	0	1	1
MIMAT0000159	mmu-miR-149-5p	Mobkl1b		ENSMUSG00000043131	0	0	1	1	1
MIMAT0000159	mmu-miR-149-5p	Mpp7	75739	ENSMUSG00000057440	0	1	0	1	1
MIMAT0000159	mmu-miR-149-5p	Mvb12b	72543	ENSMUSG00000038740	0	1	0	1	1
MIMAT0000159	mmu-miR-149-5p	Mylip	218203	ENSMUSG00000038175	0	2	0	1	1
MIMAT0000159	mmu-miR-149-5p	Naa40	70999	ENSMUSG00000024764	0	1	0	1	1
MIMAT0000159	mmu-miR-149-5p	Nav1	215690	ENSMUSG00000009418	0	1	0	1	1
MIMAT0000159	mmu-miR-149-5p	Nrep	27528	ENSMUSG00000042834	0	1	0	1	1
MIMAT0000159	mmu-miR-149-5p	Pcdhga2		ENSMUSG00000069394	0	0	1	1	1
MIMAT0000159	mmu-miR-149-5p	Plec	18810	ENSMUSG00000022565	0	1	0	1	1
MIMAT0000159	mmu-miR-149-5p	Plec1		ENSMUSG00000022565	0	0	1	1	1
MIMAT0000159	mmu-miR-149-5p	Plpp3	67916	ENSMUSG00000028517	0	1	0	1	1
MIMAT0000159	mmu-miR-149-5p	Poglut1	224143	ENSMUSG00000034064	0	1	0	1	1
MIMAT0000159	mmu-miR-149-5p	Ppap2b	67916	ENSMUSG00000028517	0	0	1	1	1
MIMAT0000159	mmu-miR-149-5p	Ppp1r2	66849	ENSMUSG00000047714	0	1	0	1	1
MIMAT0000159	mmu-miR-149-5p	Prrc2b	227723	ENSMUSG00000039262	0	1	0	1	1
MIMAT0000159	mmu-miR-149-5p	Ralgapa2	241694	ENSMUSG00000037110	0	1	0	1	1
MIMAT0000159	mmu-miR-149-5p	Rap1gap2	380711	ENSMUSG00000038807	0	1	0	1	1
MIMAT0000159	mmu-miR-149-5p	Rbm4	19653	ENSMUSG00000094936	0	0	1	1	1
MIMAT0000159	mmu-miR-149-5p	Rictor	78757	ENSMUSG00000050310	0	1	0	1	1
MIMAT0000159	mmu-miR-149-5p	Shisa6	380702	ENSMUSG00000053930	0	1	0	1	1
MIMAT0000159	mmu-miR-149-5p	Sik3	70661	ENSMUSG00000034135	0	1	0	1	1
MIMAT0000159	mmu-miR-149-5p	Ska3	219114	ENSMUSG00000021965	0	1	0	1	1
MIMAT0000159	mmu-miR-149-5p	Slc35e2	320541	ENSMUSG00000042202	0	1	0	1	1
MIMAT0000159	mmu-miR-149-5p	Slc8a1	20541	ENSMUSG00000054640	0	0	1	1	1
MIMAT0000159	mmu-miR-149-5p	Smim10l1	381820	ENSMUSG00000072704	0	1	0	1	1
MIMAT0000159	mmu-miR-149-5p	Sorbs1	20411	ENSMUSG00000025006	0	0	1	1	1
MIMAT0000159	mmu-miR-149-5p	Speer4b	73526	ENSMUSG00000048703	0	1	0	1	1
MIMAT0000159	mmu-miR-149-5p	Spnb3		ENSMUSG00000067889	0	0	1	1	1
MIMAT0000159	mmu-miR-149-5p	Spock1	20745	ENSMUSG00000056222	0	0	1	1	1
MIMAT0000159	mmu-miR-149-5p	Sppl2a	66552	ENSMUSG00000027366	0	1	0	1	1
MIMAT0000159	mmu-miR-149-5p	Sptbn2	20743	ENSMUSG00000067889	0	1	0	1	1
MIMAT0000159	mmu-miR-149-5p	Susd6	217684	ENSMUSG00000021133	0	1	0	1	1
MIMAT0000159	mmu-miR-149-5p	Tmem8b	242409	ENSMUSG00000078716	0	1	0	1	1
MIMAT0000159	mmu-miR-149-5p	Tns4	217169	ENSMUSG00000017607	0	1	0	1	1
MIMAT0000159	mmu-miR-149-5p	Trank1	320429	ENSMUSG00000062296	0	1	0	1	1
MIMAT0000159	mmu-miR-149-5p	Ube2i	100044900	ENSMUSG00000015120	0	0	1	1	1
MIMAT0000159	mmu-miR-149-5p	Ube2n	100046119	ENSMUSG00000074781	0	0	1	1	1
MIMAT0000159	mmu-miR-149-5p	Usf3	207806	ENSMUSG00000068284	0	1	0	1	1
MIMAT0000159	mmu-miR-149-5p	Ybx1	22608	ENSMUSG00000028639	0	2	0	1	1
MIMAT0000159	mmu-miR-149-5p	Zcchc24	71918	ENSMUSG00000055538	0	1	0	1	1
MIMAT0000159	mmu-miR-149-5p	Zdhhc3	69035	ENSMUSG00000025786	0	1	0	1	1
MIMAT0000159	mmu-miR-149-5p	Zfp192		ENSMUSG00000063894	0	0	1	1	1
MIMAT0000159	mmu-miR-149-5p	Zfp605	675812	ENSMUSG00000023284	0	1	0	1	1
MIMAT0000159	mmu-miR-149-5p	Zfp941	407812	ENSMUSG00000060314	0	1	0	1	1
MIMAT0000159	mmu-miR-149-5p	Zkscan8	93681	ENSMUSG00000063894	0	1	0	1	1
MIMAT0000159	mmu-miR-149-5p	Zyg11b	414872	ENSMUSG00000034636	0	2	0	1	1
MIMAT0000165	mmu-miR-155-5p	Abhd16a	193742	ENSMUSG00000007036	0	1	0	1	1
MIMAT0000165	mmu-miR-155-5p	Agtrap	11610	ENSMUSG00000029007	0	1	0	1	1
MIMAT0000165	mmu-miR-155-5p	Akt1	11651	ENSMUSG00000001729	0	1	0	1	1
MIMAT0000165	mmu-miR-155-5p	Arid4a	238247	ENSMUSG00000048118	0	1	0	1	1
MIMAT0000165	mmu-miR-155-5p	Bach1	12013	ENSMUSG00000025612	0	1	0	1	1
MIMAT0000165	mmu-miR-155-5p	Bat5			1	0	0	1	1
MIMAT0000165	mmu-miR-155-5p	Brwd1	93871	ENSMUSG00000022914	0	1	0	1	1
MIMAT0000165	mmu-miR-155-5p	Camta1	100072	ENSMUSG00000014592	0	1	0	1	1
MIMAT0000165	mmu-miR-155-5p	Ccnh	66671	ENSMUSG00000021548	0	1	0	1	1
MIMAT0000165	mmu-miR-155-5p	Cd209a	170786	ENSMUSG00000031494	0	1	0	1	1
MIMAT0000165	mmu-miR-155-5p	CD62L			1	0	0	1	1
MIMAT0000165	mmu-miR-155-5p	Cebpb	12608	ENSMUSG00000056501	0	1	0	1	1
MIMAT0000165	mmu-miR-155-5p	c-Fos			2	0	0	1	1
MIMAT0000165	mmu-miR-155-5p	Chrna2	110902	ENSMUSG00000022041	0	1	0	1	1
MIMAT0000165	mmu-miR-155-5p	CISH	1154	ENSG00000114737	0	1	0	1	1
MIMAT0000165	mmu-miR-155-5p	Cldn1	12737	ENSMUSG00000022512	0	1	0	1	1
MIMAT0000165	mmu-miR-155-5p	Cpd	12874	ENSMUSG00000020841	0	1	0	1	1
MIMAT0000165	mmu-miR-155-5p	Csnk1g2	103236	ENSMUSG00000003345	0	1	0	1	1
MIMAT0000165	mmu-miR-155-5p	Ets1	23871	ENSMUSG00000032035	0	1	0	1	1
MIMAT0000165	mmu-miR-155-5p	Etv3	27049	ENSMUSG00000003382	0	1	0	1	1
MIMAT0000165	mmu-miR-155-5p	Fam105a	223433	ENSMUSG00000056069	0	1	0	1	1
MIMAT0000165	mmu-miR-155-5p	Fgf7	14178	ENSMUSG00000027208	0	1	0	1	1
MIMAT0000165	mmu-miR-155-5p	Fos	14281	ENSMUSG00000021250	0	1	0	1	1
MIMAT0000165	mmu-miR-155-5p	Gsk3b	56637	ENSMUSG00000022812	0	1	0	1	1
MIMAT0000165	mmu-miR-155-5p	Hbp1	73389	ENSMUSG00000002996	0	1	0	1	1
MIMAT0000165	mmu-miR-155-5p	Hdac4	208727	ENSMUSG00000026313	0	1	0	1	1
MIMAT0000165	mmu-miR-155-5p	Hif1a	15251	ENSMUSG00000021109	1	0	0	1	1
MIMAT0000165	mmu-miR-155-5p	Inpp5d	16331	ENSMUSG00000026288	0	6	0	1	1
MIMAT0000165	mmu-miR-155-5p	Isoc1	66307	ENSMUSG00000024601	0	1	0	1	1
MIMAT0000165	mmu-miR-155-5p	Kdm7a	338523	ENSMUSG00000042599	0	1	0	1	1
MIMAT0000165	mmu-miR-155-5p	KGF			2	0	0	1	1
MIMAT0000165	mmu-miR-155-5p	Kras	16653	ENSMUSG00000030265	0	1	0	1	1
MIMAT0000165	mmu-miR-155-5p	Lcor	212391	ENSMUSG00000025019	0	1	0	1	1
MIMAT0000165	mmu-miR-155-5p	Lpin1	14245	ENSMUSG00000020593	0	1	0	1	1
MIMAT0000165	mmu-miR-155-5p	Mapk1	26413	ENSMUSG00000063358	0	1	0	1	1
MIMAT0000165	mmu-miR-155-5p	Mef2a	17258	ENSMUSG00000030557	0	1	0	1	1
MIMAT0000165	mmu-miR-155-5p	Mfsd6	98682	ENSMUSG00000041439	0	1	0	1	1
MIMAT0000165	mmu-miR-155-5p	Mier3	218613	ENSMUSG00000032727	0	1	0	1	1
MIMAT0000165	mmu-miR-155-5p	Mr1	15064	ENSMUSG00000026471	0	1	0	1	1
MIMAT0000165	mmu-miR-155-5p	Msi2	76626	ENSMUSG00000069769	0	1	0	1	1
MIMAT0000165	mmu-miR-155-5p	Nr1h3	22259	ENSMUSG00000002108	0	1	0	1	1
MIMAT0000165	mmu-miR-155-5p	Nwd2	319807	ENSMUSG00000090061	0	1	0	1	1
MIMAT0000165	mmu-miR-155-5p	Opa1	74143	ENSMUSG00000038084	0	1	0	1	1
MIMAT0000165	mmu-miR-155-5p	Osr1	23967	ENSMUSG00000048387	0	1	0	1	1
MIMAT0000165	mmu-miR-155-5p	Patj	12695	ENSMUSG00000061859	0	1	0	1	1
MIMAT0000165	mmu-miR-155-5p	Pea15a	18611	ENSMUSG00000013698	0	1	0	1	1
MIMAT0000165	mmu-miR-155-5p	Pias3	229615	ENSMUSG00000028101	0	1	0	1	1
MIMAT0000165	mmu-miR-155-5p	Pmaip1	58801	ENSMUSG00000024521	0	2	0	1	1
MIMAT0000165	mmu-miR-155-5p	Rhoa	11848	ENSMUSG00000007815	0	1	0	1	1
MIMAT0000165	mmu-miR-155-5p	Rictor	78757	ENSMUSG00000050310	0	2	0	1	1
MIMAT0000165	mmu-miR-155-5p	Rnf6	74132	ENSMUSG00000029634	0	1	0	1	1
MIMAT0000165	mmu-miR-155-5p	Rora	19883	ENSMUSG00000032238	0	1	0	1	1
MIMAT0000165	mmu-miR-155-5p	S1pr1	13609	ENSMUSG00000045092	0	1	0	1	1
MIMAT0000165	mmu-miR-155-5p	Sdcbp	53378	ENSMUSG00000028249	0	1	0	1	1
MIMAT0000165	mmu-miR-155-5p	Sgk3	170755	ENSMUSG00000025915	0	1	0	1	1
MIMAT0000165	mmu-miR-155-5p	SHIP1			0	0	1	1	1
MIMAT0000165	mmu-miR-155-5p	Ski	20481	ENSMUSG00000029050	0	1	0	1	1
MIMAT0000165	mmu-miR-155-5p	SOCS-1			1	0	0	1	1
MIMAT0000165	mmu-miR-155-5p	Spi1	20375	ENSMUSG00000002111	0	1	0	1	1
MIMAT0000165	mmu-miR-155-5p	Tab2	68652	ENSMUSG00000015755	0	2	0	1	1
MIMAT0000165	mmu-miR-155-5p	Tle4	21888	ENSMUSG00000024642	0	1	0	1	1
MIMAT0000165	mmu-miR-155-5p	Tspan14	52588	ENSMUSG00000037824	0	2	0	1	1
MIMAT0000165	mmu-miR-155-5p	Wbp1l	226178	ENSMUSG00000047731	0	1	0	1	1
MIMAT0000165	mmu-miR-155-5p	Zfp236	329002	ENSMUSG00000041258	0	1	0	1	1
MIMAT0000165	mmu-miR-155-5p	Zfp322a	218100	ENSMUSG00000046351	0	1	0	1	1
MIMAT0000165	mmu-miR-155-5p	Zfp652	268469	ENSMUSG00000075595	0	1	0	1	1
MIMAT0000165	mmu-miR-155-5p	Znrf3	407821	ENSMUSG00000041961	0	1	0	1	1
MIMAT0000213	mmu-miR-184-3p	Bin3	57784	ENSMUSG00000022089	1	0	0	1	1
MIMAT0000213	mmu-miR-184-3p	Fzd4	14366	ENSMUSG00000049791	0	1	0	1	1
MIMAT0000213	mmu-miR-184-3p	Htt	15194	ENSMUSG00000029104	0	1	0	1	1
MIMAT0000213	mmu-miR-184-3p	Numbl	18223	ENSMUSG00000063160	0	1	0	1	1
MIMAT0000213	mmu-miR-184-3p	Prlr	19116	ENSMUSG00000005268	0	1	0	1	1
MIMAT0000213	mmu-miR-184-3p	Sfrp4	20379	ENSMUSG00000021319	1	0	0	1	1
MIMAT0000213	mmu-miR-184-3p	Slc25a22	68267	ENSMUSG00000019082	0	1	0	1	1
MIMAT0000233	mmu-miR-200b-3p	Bmi1	12151	ENSMUSG00000026739	0	1	0	1	1
MIMAT0000233	mmu-miR-200b-3p	Bri3bp	76809	ENSMUSG00000037905	0	1	0	1	1
MIMAT0000233	mmu-miR-200b-3p	Cradd	12905	ENSMUSG00000045867	0	1	0	1	1
MIMAT0000233	mmu-miR-200b-3p	Dcx	13193	ENSMUSG00000031285	0	1	0	1	1
MIMAT0000233	mmu-miR-200b-3p	Fhod1	234686	ENSMUSG00000014778	0	3	0	1	1
MIMAT0000233	mmu-miR-200b-3p	Foxn3	71375	ENSMUSG00000033713	0	1	0	1	1
MIMAT0000233	mmu-miR-200b-3p	Hist1h1d	14957	ENSMUSG00000052565	0	4	0	1	1
MIMAT0000233	mmu-miR-200b-3p	Ikzf5	67143	ENSMUSG00000040167	0	1	0	1	1
MIMAT0000233	mmu-miR-200b-3p	Ints6l	236790	ENSMUSG00000035967	0	1	0	1	1
MIMAT0000233	mmu-miR-200b-3p	Map2	17756	ENSMUSG00000015222	0	1	0	1	1
MIMAT0000233	mmu-miR-200b-3p	Mapk14	26416	ENSMUSG00000053436	0	1	0	1	1
MIMAT0000233	mmu-miR-200b-3p	Mgat3	17309	ENSMUSG00000042428	0	1	0	1	1
MIMAT0000233	mmu-miR-200b-3p	Mphosph9	269702	ENSMUSG00000038126	0	2	0	1	1
MIMAT0000233	mmu-miR-200b-3p	Mtf2	17765	ENSMUSG00000029267	0	1	0	1	1
MIMAT0000233	mmu-miR-200b-3p	Ogfod1	270086	ENSMUSG00000033009	0	2	0	1	1
MIMAT0000233	mmu-miR-200b-3p	Pafah1b1	18472	ENSMUSG00000020745	0	1	0	1	1
MIMAT0000233	mmu-miR-200b-3p	Pkd1	18763	ENSMUSG00000032855	0	1	0	1	1
MIMAT0000233	mmu-miR-200b-3p	Pkib	18768	ENSMUSG00000019876	0	1	0	1	1
MIMAT0000233	mmu-miR-200b-3p	Plxnc1	54712	ENSMUSG00000074785	0	1	0	1	1
MIMAT0000233	mmu-miR-200b-3p	Rassf10	78748	ENSMUSG00000098132	0	1	0	1	1
MIMAT0000233	mmu-miR-200b-3p	Rdh10	98711	ENSMUSG00000025921	0	1	0	1	1
MIMAT0000233	mmu-miR-200b-3p	Rnf166	68718	ENSMUSG00000014470	0	1	0	1	1
MIMAT0000233	mmu-miR-200b-3p	Senp5	320213	ENSMUSG00000022772	0	2	0	1	1
MIMAT0000233	mmu-miR-200b-3p	Sh2d4a	72281	ENSMUSG00000053886	0	1	0	1	1
MIMAT0000233	mmu-miR-200b-3p	St3gal2	20444	ENSMUSG00000031749	0	1	0	1	1
MIMAT0000233	mmu-miR-200b-3p	Suz12	52615	ENSMUSG00000017548	0	1	0	1	1
MIMAT0000233	mmu-miR-200b-3p	ZEB-1			0	0	1	1	1
MIMAT0000233	mmu-miR-200b-3p	ZEB-2			0	0	1	1	1
MIMAT0000233	mmu-miR-200b-3p	Zfp459	328274	ENSMUSG00000055560	0	1	0	1	1
MIMAT0000233	mmu-miR-200b-3p	Zfpm2	22762	ENSMUSG00000022306	0	1	0	1	1
MIMAT0000236	mmu-miR-203-3p	A430107P09Rik	100568452		0	1	0	1	1
MIMAT0000236	mmu-miR-203-3p	Alkbh5	268420	ENSMUSG00000042650	0	1	0	1	1
MIMAT0000236	mmu-miR-203-3p	Bnc2	242509	ENSMUSG00000028487	0	1	0	1	1
MIMAT0000236	mmu-miR-203-3p	Cav1	12389	ENSMUSG00000007655	0	1	0	1	1
MIMAT0000236	mmu-miR-203-3p	Ccdc110	212392	ENSMUSG00000071104	0	1	0	1	1
MIMAT0000236	mmu-miR-203-3p	Ces2g	72361	ENSMUSG00000031877	0	1	0	1	1
MIMAT0000236	mmu-miR-203-3p	Commd10	69456	ENSMUSG00000042705	0	1	0	1	1
MIMAT0000236	mmu-miR-203-3p	Cp	12870	ENSMUSG00000003617	0	1	0	1	1
MIMAT0000236	mmu-miR-203-3p	Cpox	12892	ENSMUSG00000022742	0	1	0	1	1
MIMAT0000236	mmu-miR-203-3p	Cyld	74256	ENSMUSG00000036712	0	1	0	1	1
MIMAT0000236	mmu-miR-203-3p	Fgf16	80903	ENSMUSG00000031230	0	1	0	1	1
MIMAT0000236	mmu-miR-203-3p	Frmd3	242506	ENSMUSG00000049122	0	4	0	1	1
MIMAT0000236	mmu-miR-203-3p	Gtpbp3	70359	ENSMUSG00000007610	0	1	0	1	1
MIMAT0000236	mmu-miR-203-3p	Hist2h2be	319190	ENSMUSG00000068854	0	1	0	1	1
MIMAT0000236	mmu-miR-203-3p	Itga4	16401	ENSMUSG00000027009	0	1	0	1	1
MIMAT0000236	mmu-miR-203-3p	Katnal1	231912	ENSMUSG00000041298	0	1	0	1	1
MIMAT0000236	mmu-miR-203-3p	Mapk8	26419	ENSMUSG00000021936	0	1	0	1	1
MIMAT0000236	mmu-miR-203-3p	Pcdhb19	93890	ENSMUSG00000043313	0	1	0	1	1
MIMAT0000236	mmu-miR-203-3p	Prkcb	18751	ENSMUSG00000052889	0	1	0	1	1
MIMAT0000236	mmu-miR-203-3p	Ptchd4	627626	ENSMUSG00000042256	0	2	0	1	1
MIMAT0000236	mmu-miR-203-3p	Rbm44	329207	ENSMUSG00000070732	0	1	0	1	1
MIMAT0000236	mmu-miR-203-3p	Rs1	20147	ENSMUSG00000031293	0	2	0	1	1
MIMAT0000236	mmu-miR-203-3p	Snora62	104433		0	1	0	1	1
MIMAT0000236	mmu-miR-203-3p	Srek1	218543	ENSMUSG00000032621	0	1	0	1	1
MIMAT0000236	mmu-miR-203-3p	Srsf12	272009	ENSMUSG00000054679	0	1	0	1	1
MIMAT0000236	mmu-miR-203-3p	Stxbp4	20913	ENSMUSG00000020546	0	1	0	1	1
MIMAT0000236	mmu-miR-203-3p	Thsd7b	210417	ENSMUSG00000042581	0	1	0	1	1
MIMAT0000236	mmu-miR-203-3p	Tlr4	21898	ENSMUSG00000039005	0	1	0	1	1
MIMAT0000236	mmu-miR-203-3p	Trp63	22061	ENSMUSG00000022510	0	3	0	1	1
MIMAT0000236	mmu-miR-203-3p	Ung	22256	ENSMUSG00000029591	0	3	0	1	1
MIMAT0000236	mmu-miR-203-3p	Uri1	19777	ENSMUSG00000030421	0	1	0	1	1
MIMAT0000236	mmu-miR-203-3p	Zfp281	226442	ENSMUSG00000041483	0	1	0	1	1
MIMAT0000236	mmu-miR-203-3p	Zfp300	245368	ENSMUSG00000031079	0	1	0	1	1
MIMAT0000236	mmu-miR-203-3p	Zmiz1	328365	ENSMUSG00000007817	0	1	0	1	1
MIMAT0000236	mmu-miR-203-3p	ZNF148	7707	ENSG00000163848	0	1	0	1	1
MIMAT0000238	mmu-miR-205-5p	Atp1a1	11928	ENSMUSG00000033161	1	0	0	1	1
MIMAT0000238	mmu-miR-205-5p	Bcl6	12053	ENSMUSG00000022508	0	1	0	1	1
MIMAT0000238	mmu-miR-205-5p	Cacnb4	12298	ENSMUSG00000017412	0	1	0	1	1
MIMAT0000238	mmu-miR-205-5p	Clasp1	76707	ENSMUSG00000064302	0	3	0	1	1
MIMAT0000238	mmu-miR-205-5p	Decr2	26378	ENSMUSG00000036775	0	1	0	1	1
MIMAT0000238	mmu-miR-205-5p	Dok4	114255	ENSMUSG00000040631	1	0	0	1	1
MIMAT0000238	mmu-miR-205-5p	Eif2ak2	19106	ENSMUSG00000024079	0	1	0	1	1
MIMAT0000238	mmu-miR-205-5p	Fgf5	14176	ENSMUSG00000029337	0	2	0	1	1
MIMAT0000238	mmu-miR-205-5p	Gas2l3	237436	ENSMUSG00000074802	0	1	0	1	1
MIMAT0000238	mmu-miR-205-5p	Gpr35	64095	ENSMUSG00000026271	0	1	0	1	1
MIMAT0000238	mmu-miR-205-5p	Gramd1c	207798	ENSMUSG00000036292	0	1	0	1	1
MIMAT0000238	mmu-miR-205-5p	Gsk3b	56637	ENSMUSG00000022812	0	1	0	1	1
MIMAT0000238	mmu-miR-205-5p	Il1r1	16177	ENSMUSG00000026072	0	1	0	1	1
MIMAT0000238	mmu-miR-205-5p	Lrrk2	66725	ENSMUSG00000036273	0	1	0	1	1
MIMAT0000238	mmu-miR-205-5p	Mylip	218203	ENSMUSG00000038175	0	2	0	1	1
MIMAT0000238	mmu-miR-205-5p	Nfib	18028	ENSMUSG00000008575	0	1	0	1	1
MIMAT0000238	mmu-miR-205-5p	Olfr287	634104	ENSMUSG00000090129	0	1	0	1	1
MIMAT0000238	mmu-miR-205-5p	Ptprn2	19276	ENSMUSG00000056553	0	1	0	1	1
MIMAT0000238	mmu-miR-205-5p	Rbm47	245945	ENSMUSG00000070780	0	1	0	1	1
MIMAT0000238	mmu-miR-205-5p	Runx2	12393	ENSMUSG00000039153	1	0	0	1	1
MIMAT0000238	mmu-miR-205-5p	Slc35a1	24060	ENSMUSG00000028293	0	1	0	1	1
MIMAT0000238	mmu-miR-205-5p	Tmem132b	208151	ENSMUSG00000070498	0	1	0	1	1
MIMAT0000238	mmu-miR-205-5p	Yme1l1	27377	ENSMUSG00000026775	0	1	0	1	1
MIMAT0000238	mmu-miR-205-5p	Zfp994	240038	ENSMUSG00000096433	0	1	0	1	1
MIMAT0000246	mmu-miR-122-5p	Afp	11576	ENSMUSG00000054932	0	1	0	1	1
MIMAT0000246	mmu-miR-122-5p	Alpl	11647	ENSMUSG00000028766	0	1	0	1	1
MIMAT0000246	mmu-miR-122-5p	Apob	238055	ENSMUSG00000020609	0	1	0	1	1
MIMAT0000246	mmu-miR-122-5p	B2m	12010	ENSMUSG00000060802	0	1	0	1	1
MIMAT0000246	mmu-miR-122-5p	Bach1	12013	ENSMUSG00000025612	0	1	0	1	1
MIMAT0000246	mmu-miR-122-5p	Ccl2	20296	ENSMUSG00000035385	0	1	0	1	1
MIMAT0000246	mmu-miR-122-5p	Ccng1	12450	ENSMUSG00000020326	0	1	0	1	1
MIMAT0000246	mmu-miR-122-5p	Cdh12	215654	ENSMUSG00000040452	0	1	0	1	1
MIMAT0000246	mmu-miR-122-5p	Cers6	241447	ENSMUSG00000027035	0	1	0	1	1
MIMAT0000246	mmu-miR-122-5p	Chrna1	11435	ENSMUSG00000027107	0	1	0	1	1
MIMAT0000246	mmu-miR-122-5p	Cs	12974	ENSMUSG00000005683	0	1	0	1	1
MIMAT0000246	mmu-miR-122-5p	Csf3r	12986	ENSMUSG00000028859	0	1	0	1	1
MIMAT0000246	mmu-miR-122-5p	Ctgf	14219	ENSMUSG00000019997	0	1	0	1	1
MIMAT0000246	mmu-miR-122-5p	Cxcl13	55985	ENSMUSG00000023078	0	1	0	1	1
MIMAT0000246	mmu-miR-122-5p	Cyp2b13	13089	ENSMUSG00000040583	0	1	0	1	1
MIMAT0000246	mmu-miR-122-5p	Dbp	13170	ENSMUSG00000059824	0	1	0	1	1
MIMAT0000246	mmu-miR-122-5p	Dscr1			0	0	1	1	1
MIMAT0000246	mmu-miR-122-5p	E2f1	13555	ENSMUSG00000027490	0	1	0	1	1
MIMAT0000246	mmu-miR-122-5p	Gde1	56209	ENSMUSG00000033917	0	1	0	1	1
MIMAT0000246	mmu-miR-122-5p	Ggps1	14593	ENSMUSG00000021302	0	1	0	1	1
MIMAT0000246	mmu-miR-122-5p	H2-T24	15042	ENSMUSG00000053835	0	2	0	1	1
MIMAT0000246	mmu-miR-122-5p	Hba-a1	110257	ENSMUSG00000069919	0	0	2	1	1
MIMAT0000246	mmu-miR-122-5p	Hjv			0	0	1	1	1
MIMAT0000246	mmu-miR-122-5p	Iffo2	212632	ENSMUSG00000041025	0	1	0	1	1
MIMAT0000246	mmu-miR-122-5p	Igf2	16002	ENSMUSG00000048583	0	1	0	1	1
MIMAT0000246	mmu-miR-122-5p	Il1b	16176	ENSMUSG00000027398	0	1	0	1	1
MIMAT0000246	mmu-miR-122-5p	Jun	16476	ENSMUSG00000052684	0	1	0	1	1
MIMAT0000246	mmu-miR-122-5p	Klf6	23849	ENSMUSG00000000078	0	1	0	1	1
MIMAT0000246	mmu-miR-122-5p	Lass6			1	0	0	1	1
MIMAT0000246	mmu-miR-122-5p	2025-03-05	69104	ENSMUSG00000023307	0	4	0	1	1
MIMAT0000246	mmu-miR-122-5p	Mir16			0	0	1	1	1
MIMAT0000246	mmu-miR-122-5p	miR-17			0	0	1	1	1
MIMAT0000246	mmu-miR-122-5p	Mir17	723905		0	1	0	1	1
MIMAT0000246	mmu-miR-122-5p	miR-29b			0	0	1	1	1
MIMAT0000246	mmu-miR-122-5p	miR-451			0	0	1	1	1
MIMAT0000246	mmu-miR-122-5p	Mir451	723870		0	1	0	1	1
MIMAT0000246	mmu-miR-122-5p	Nanog	71950	ENSMUSG00000012396	0	2	0	1	1
MIMAT0000246	mmu-miR-122-5p	Noct	12457	ENSMUSG00000023087	0	1	0	1	1
MIMAT0000246	mmu-miR-122-5p	Nrdg3			1	0	0	1	1
MIMAT0000246	mmu-miR-122-5p	P4ha1	18451	ENSMUSG00000019916	0	1	0	1	1
MIMAT0000246	mmu-miR-122-5p	Paxip1	55982	ENSMUSG00000002221	0	1	0	1	1
MIMAT0000246	mmu-miR-122-5p	Per1	18626	ENSMUSG00000020893	0	1	0	1	1
MIMAT0000246	mmu-miR-122-5p	Pkm	18746	ENSMUSG00000032294	0	1	0	1	1
MIMAT0000246	mmu-miR-122-5p	Pparbetadelta			0	0	2	1	1
MIMAT0000246	mmu-miR-122-5p	Ppp1r16b	228852	ENSMUSG00000037754	0	1	0	1	1
MIMAT0000246	mmu-miR-122-5p	Prom1	19126	ENSMUSG00000029086	0	1	0	1	1
MIMAT0000246	mmu-miR-122-5p	Rcan1	54720	ENSMUSG00000022951	0	1	0	1	1
MIMAT0000246	mmu-miR-122-5p	Sec23ip	207352	ENSMUSG00000055319	0	1	0	1	1
MIMAT0000246	mmu-miR-122-5p	Sfxn4	94281	ENSMUSG00000063698	0	1	0	1	1
MIMAT0000246	mmu-miR-122-5p	Sgol2a	68549	ENSMUSG00000026039	0	1	0	1	1
MIMAT0000246	mmu-miR-122-5p	Slc35g1	240660	ENSMUSG00000044026	0	1	0	1	1
MIMAT0000246	mmu-miR-122-5p	Snhg11	319317	ENSMUSG00000044349	0	1	0	1	1
MIMAT0000246	mmu-miR-122-5p	Sox4	20677	ENSMUSG00000076431	0	1	0	1	1
MIMAT0000246	mmu-miR-122-5p	Tfdp2	211586	ENSMUSG00000032411	0	1	0	1	1
MIMAT0000246	mmu-miR-122-5p	Tfr1			0	0	1	1	1
MIMAT0000246	mmu-miR-122-5p	Tfrc	22042	ENSMUSG00000022797	0	1	0	1	1
MIMAT0000246	mmu-miR-122-5p	Thap1	73754	ENSMUSG00000037214	0	1	0	1	1
MIMAT0000246	mmu-miR-122-5p	Tmem206	66950	ENSMUSG00000026627	0	2	0	1	1
MIMAT0000246	mmu-miR-122-5p	Tmem20		ENSMUSG00000044026	0	0	1	1	1
MIMAT0000246	mmu-miR-122-5p	Xpo7	65246	ENSMUSG00000022100	0	1	0	1	1
MIMAT0000246	mmu-miR-122-5p	Zfp113	56314	ENSMUSG00000037007	0	1	0	1	1
MIMAT0000246	mmu-miR-122-5p	Zfp949	71640	ENSMUSG00000032425	0	1	0	1	1
MIMAT0000530	mmu-miR-21a-5p	AK010878	100233175	ENSMUSG00000091931	0	1	0	1	1
MIMAT0000530	mmu-miR-21a-5p	Big-h3			1	0	0	1	1
MIMAT0000530	mmu-miR-21a-5p	Bim			1	0	0	1	1
MIMAT0000530	mmu-miR-21a-5p	Btg2	12227	ENSMUSG00000020423	1	0	0	1	1
MIMAT0000530	mmu-miR-21a-5p	Cyfip1	20430	ENSMUSG00000030447	0	1	0	1	1
MIMAT0000530	mmu-miR-21a-5p	E2f2	242705	ENSMUSG00000018983	0	1	0	1	1
MIMAT0000530	mmu-miR-21a-5p	Eif4e3	66892	ENSMUSG00000093661	0	1	0	1	1
MIMAT0000530	mmu-miR-21a-5p	Gid4	66771	ENSMUSG00000018415	0	1	0	1	1
MIMAT0000530	mmu-miR-21a-5p	Gt(ROSA)26Sor	14910		0	1	0	1	1
MIMAT0000530	mmu-miR-21a-5p	HuD			0	0	1	1	1
MIMAT0000530	mmu-miR-21a-5p	Kcnk6	52150	ENSMUSG00000046410	0	1	0	1	1
MIMAT0000530	mmu-miR-21a-5p	Map3k1	26401	ENSMUSG00000021754	0	1	0	1	1
MIMAT0000530	mmu-miR-21a-5p	Mmp9	17395	ENSMUSG00000017737	0	1	0	1	1
MIMAT0000530	mmu-miR-21a-5p	Moap1	64113	ENSMUSG00000096458	0	1	0	1	1
MIMAT0000530	mmu-miR-21a-5p	NF-ÃƒÂƒÃ‚ÂŽÃƒÂ‚Ã‚ÂºB			0	0	1	1	1
MIMAT0000530	mmu-miR-21a-5p	Pdcd10	56426	ENSMUSG00000027835	0	1	0	1	1
MIMAT0000530	mmu-miR-21a-5p	Pias3	229615	ENSMUSG00000028101	0	1	0	1	1
MIMAT0000530	mmu-miR-21a-5p	Rmnd5a	68477	ENSMUSG00000002222	0	1	0	1	1
MIMAT0000530	mmu-miR-21a-5p	Rpp40	208366	ENSMUSG00000021418	0	1	0	1	1
MIMAT0000530	mmu-miR-21a-5p	Smad7	17131	ENSMUSG00000025880	0	1	0	1	1
MIMAT0000530	mmu-miR-21a-5p	Tgfbi	21810	ENSMUSG00000035493	0	1	0	1	1
MIMAT0000530	mmu-miR-21a-5p	Tgfbr3	21814	ENSMUSG00000029287	0	1	0	1	1
MIMAT0000530	mmu-miR-21a-5p	Timp3	21859	ENSMUSG00000020044	0	1	0	1	1
MIMAT0000530	mmu-miR-21a-5p	Tnfaip8l2	69769	ENSMUSG00000013707	0	1	0	1	1
MIMAT0000530	mmu-miR-21a-5p	Tns1	21961	ENSMUSG00000055322	0	1	0	1	1
MIMAT0000530	mmu-miR-21a-5p	YOD1	55432	ENSG00000180667	0	1	0	1	1
MIMAT0000530	mmu-miR-21a-5p	Yy1	22632	ENSMUSG00000021264	0	1	0	1	1
MIMAT0000539	mmu-miR-92a-3p	Btg2	12227	ENSMUSG00000020423	0	1	0	1	1
MIMAT0000539	mmu-miR-92a-3p	Cd69	12515	ENSMUSG00000030156	0	1	0	1	1
MIMAT0000539	mmu-miR-92a-3p	Chm	12662	ENSMUSG00000025531	0	1	0	1	1
MIMAT0000539	mmu-miR-92a-3p	Cpeb1	12877	ENSMUSG00000025586	0	1	0	1	1
MIMAT0000539	mmu-miR-92a-3p	Fam136a	66488	ENSMUSG00000057497	0	1	0	1	1
MIMAT0000539	mmu-miR-92a-3p	Gm5148	381438	ENSMUSG00000058174	0	2	0	1	1
MIMAT0000539	mmu-miR-92a-3p	Hipk3	15259	ENSMUSG00000027177	0	1	0	1	1
MIMAT0000539	mmu-miR-92a-3p	Il5ra	16192	ENSMUSG00000005364	0	1	0	1	1
MIMAT0000539	mmu-miR-92a-3p	LOC100048439			1	0	0	1	1
MIMAT0000539	mmu-miR-92a-3p	Map2k4	26398	ENSMUSG00000033352	0	1	0	1	1
MIMAT0000539	mmu-miR-92a-3p	Ncam2	17968	ENSMUSG00000022762	0	1	0	1	1
MIMAT0000539	mmu-miR-92a-3p	Rhbdl3	246104	ENSMUSG00000017692	0	1	0	1	1
MIMAT0000539	mmu-miR-92a-3p	Shox2	20429	ENSMUSG00000027833	0	1	0	1	1
MIMAT0000539	mmu-miR-92a-3p	Stk10	20868	ENSMUSG00000020272	0	3	0	1	1
MIMAT0000539	mmu-miR-92a-3p	Tagap1	380608	ENSMUSG00000052031	0	1	0	1	1
MIMAT0000539	mmu-miR-92a-3p	Tagap	72536	ENSMUSG00000033450	0	1	0	1	1
MIMAT0000539	mmu-miR-92a-3p	Tbx3	21386	ENSMUSG00000018604	0	2	0	1	1
MIMAT0000539	mmu-miR-92a-3p	Trp63	22061	ENSMUSG00000022510	0	1	0	1	1
MIMAT0000539	mmu-miR-92a-3p	Uba1y	22202	ENSMUSG00000069053	0	1	0	1	1
MIMAT0000539	mmu-miR-92a-3p	Zfp300	245368	ENSMUSG00000031079	0	1	0	1	1
MIMAT0000539	mmu-miR-92a-3p	Zfp970	628308	ENSMUSG00000078866	0	1	0	1	1
MIMAT0000539	mmu-miR-92a-3p	Zfpm2	22762	ENSMUSG00000022306	0	1	0	1	1
MIMAT0000539	mmu-miR-92a-3p	Zpbp	53604	ENSMUSG00000020193	0	1	0	1	1
MIMAT0000670	mmu-miR-222-3p	2310030G06Rik	66952	ENSMUSG00000032062	0	1	0	1	1
MIMAT0000670	mmu-miR-222-3p	Arvcf	11877	ENSMUSG00000000325	0	2	0	1	1
MIMAT0000670	mmu-miR-222-3p	Azi2	27215	ENSMUSG00000039285	0	1	0	1	1
MIMAT0000670	mmu-miR-222-3p	Cdkn1b	12576	ENSMUSG00000003031	0	1	0	1	1
MIMAT0000670	mmu-miR-222-3p	Dennd5b	320560	ENSMUSG00000030313	0	1	0	1	1
MIMAT0000670	mmu-miR-222-3p	Ehd4	98878	ENSMUSG00000027293	0	1	0	1	1
MIMAT0000670	mmu-miR-222-3p	Ets1	23871	ENSMUSG00000032035	0	1	0	1	1
MIMAT0000670	mmu-miR-222-3p	Fgl2	14190	ENSMUSG00000039899	0	1	0	1	1
MIMAT0000670	mmu-miR-222-3p	Ftsj1	54632	ENSMUSG00000031171	0	1	0	1	1
MIMAT0000670	mmu-miR-222-3p	Gabpb2	213054	ENSMUSG00000038766	0	1	0	1	1
MIMAT0000670	mmu-miR-222-3p	Gata5	14464	ENSMUSG00000015627	0	1	0	1	1
MIMAT0000670	mmu-miR-222-3p	Kcnk6	52150	ENSMUSG00000046410	0	1	0	1	1
MIMAT0000670	mmu-miR-222-3p	Rragd	52187	ENSMUSG00000028278	0	1	0	1	1
MIMAT0000670	mmu-miR-222-3p	Rs1	20147	ENSMUSG00000031293	0	1	0	1	1
MIMAT0000670	mmu-miR-222-3p	Six4	20474	ENSMUSG00000034460	0	3	0	1	1
MIMAT0000670	mmu-miR-222-3p	Spib	272382	ENSMUSG00000008193	0	1	0	1	1
MIMAT0000670	mmu-miR-222-3p	Tacc1	320165	ENSMUSG00000065954	0	1	0	1	1
MIMAT0000670	mmu-miR-222-3p	Tox4	268741	ENSMUSG00000016831	0	2	0	1	1
MIMAT0000670	mmu-miR-222-3p	Ubac1	98766	ENSMUSG00000036352	0	2	0	1	1
MIMAT0000670	mmu-miR-222-3p	Ube2n	93765	ENSMUSG00000074781	0	2	0	1	1
MIMAT0000670	mmu-miR-222-3p	Xpo7	65246	ENSMUSG00000022100	0	1	0	1	1
MIMAT0000670	mmu-miR-222-3p	Zfp994	240038	ENSMUSG00000096433	0	1	0	1	1
MIMAT0000671	mmu-miR-224-5p	Acsl4	50790	ENSMUSG00000031278	0	1	0	1	1
MIMAT0000671	mmu-miR-224-5p	Braf	109880	ENSMUSG00000002413	0	2	0	1	1
MIMAT0000671	mmu-miR-224-5p	Ddx3x	13205	ENSMUSG00000000787	0	1	0	1	1
MIMAT0000671	mmu-miR-224-5p	Dusp18	75219	ENSMUSG00000047205	0	1	0	1	1
MIMAT0000671	mmu-miR-224-5p	Egr2	13654	ENSMUSG00000037868	0	1	0	1	1
MIMAT0000671	mmu-miR-224-5p	Fermt2	218952	ENSMUSG00000037712	0	1	0	1	1
MIMAT0000671	mmu-miR-224-5p	2025-03-01	72925	ENSMUSG00000036469	0	1	0	1	1
MIMAT0000671	mmu-miR-224-5p	Npas4	225872	ENSMUSG00000045903	0	1	0	1	1
MIMAT0000671	mmu-miR-224-5p	Nphp3	74025	ENSMUSG00000032558	0	1	0	1	1
MIMAT0000671	mmu-miR-224-5p	Prr3	75210	ENSMUSG00000038500	0	2	0	1	1
MIMAT0000671	mmu-miR-224-5p	Ptx3	19288	ENSMUSG00000027832	0	1	0	1	1
MIMAT0000671	mmu-miR-224-5p	PTX3	5806	ENSG00000163661	0	1	0	1	1
MIMAT0000671	mmu-miR-224-5p	Rnf41	67588	ENSMUSG00000025373	0	1	0	1	1
MIMAT0000671	mmu-miR-224-5p	Serpine1	18787	ENSMUSG00000037411	0	1	0	1	1
MIMAT0000671	mmu-miR-224-5p	Tmem179	104885	ENSMUSG00000054013	0	1	0	1	1
MIMAT0000671	mmu-miR-224-5p	Wars2	70560	ENSMUSG00000004233	0	2	0	1	1
MIMAT0000704	mmu-miR-361-5p	Ctbp2	13017	ENSMUSG00000030970	0	2	0	1	1
MIMAT0000704	mmu-miR-361-5p	Dnmt3a	13435	ENSMUSG00000020661	0	1	0	1	1
MIMAT0000704	mmu-miR-361-5p	Eea1	216238	ENSMUSG00000036499	0	1	0	1	1
MIMAT0000704	mmu-miR-361-5p	Endov	338371	ENSMUSG00000039850	0	1	0	1	1
MIMAT0000704	mmu-miR-361-5p	Gid4	66771	ENSMUSG00000018415	0	1	0	1	1
MIMAT0000704	mmu-miR-361-5p	Kcnk6	52150	ENSMUSG00000046410	0	1	0	1	1
MIMAT0000704	mmu-miR-361-5p	Nol7	70078	ENSMUSG00000063200	0	1	0	1	1
MIMAT0000704	mmu-miR-361-5p	Nr5a2	26424	ENSMUSG00000026398	0	1	0	1	1
MIMAT0000704	mmu-miR-361-5p	Ssr1	107513	ENSMUSG00000021427	0	1	0	1	1
MIMAT0000704	mmu-miR-361-5p	Tagln2	21346	ENSMUSG00000026547	0	1	0	1	1
MIMAT0000704	mmu-miR-361-5p	Tfam	21780	ENSMUSG00000003923	0	1	0	1	1
MIMAT0000704	mmu-miR-361-5p	Tnpo1	238799	ENSMUSG00000009470	0	1	0	1	1
MIMAT0000704	mmu-miR-361-5p	Tspan18	241556	ENSMUSG00000027217	0	3	0	1	1
MIMAT0000704	mmu-miR-361-5p	Vps26a	30930	ENSMUSG00000020078	0	1	0	1	1
MIMAT0000704	mmu-miR-361-5p	Zfp120	104348	ENSMUSG00000068134	0	1	0	1	1
MIMAT0014822	mmu-miR-3057-5p	Atp2b2	11941	ENSMUSG00000030302	0	1	0	1	1
MIMAT0014822	mmu-miR-3057-5p	Col4a1	12826	ENSMUSG00000031502	0	1	0	1	1
MIMAT0014822	mmu-miR-3057-5p	Gla	11605	ENSMUSG00000031266	0	1	0	1	1
MIMAT0014822	mmu-miR-3057-5p	Iffo2	212632	ENSMUSG00000041025	0	1	0	1	1
MIMAT0014822	mmu-miR-3057-5p	Klhl31	244923	ENSMUSG00000044938	0	1	0	1	1
MIMAT0014822	mmu-miR-3057-5p	Nr3c1	14815	ENSMUSG00000024431	0	1	0	1	1
MIMAT0014822	mmu-miR-3057-5p	Opa3	403187	ENSMUSG00000052214	0	1	0	1	1
MIMAT0014822	mmu-miR-3057-5p	Pld5	319455	ENSMUSG00000055214	0	1	0	1	1
MIMAT0014822	mmu-miR-3057-5p	Samd7	75953	ENSMUSG00000051860	0	1	0	1	1
MIMAT0014822	mmu-miR-3057-5p	Sco1	52892	ENSMUSG00000069844	0	1	0	1	1
MIMAT0014822	mmu-miR-3057-5p	Serpinb5	20724	ENSMUSG00000067006	0	1	0	1	1
MIMAT0014822	mmu-miR-3057-5p	Slc25a46	67453	ENSMUSG00000024259	0	1	0	1	1
MIMAT0014822	mmu-miR-3057-5p	Tns4	217169	ENSMUSG00000017607	0	1	0	1	1
MIMAT0014822	mmu-miR-3057-5p	Zfp953	629016	ENSMUSG00000098905	0	1	0	1	1

## Sheet: Mb+Tox_High Vs Mb          
	Microbiome+Toxicant_High_vs_Microbiome.validated.targeted.genes.result
mature_mirna_acc	mature_mirna_id	target_symbol	target_entrez	target_ensembl	mirecords	mirtarbase	tarbase	validated.sum	all.sum
MIMAT0000165	mmu-miR-155-5p	Aicda	11628	ENSMUSG00000040627	2	2	1	3	3
MIMAT0000529	mmu-miR-20a-5p	Stat3	20848	ENSMUSG00000004040	1	2	1	3	3
MIMAT0000165	mmu-miR-155-5p	Fadd	14082	ENSMUSG00000031077	1	2	0	2	2
MIMAT0000165	mmu-miR-155-5p	Ikbke	56489	ENSMUSG00000042349	1	2	0	2	2
MIMAT0000165	mmu-miR-155-5p	Jarid2	16468	ENSMUSG00000038518	1	2	0	2	2
MIMAT0000165	mmu-miR-155-5p	Maf	17132	ENSMUSG00000055435	1	1	0	2	2
MIMAT0000165	mmu-miR-155-5p	Myb	17863	ENSMUSG00000019982	1	1	0	2	2
MIMAT0000165	mmu-miR-155-5p	Rheb	19744	ENSMUSG00000028945	1	2	0	2	2
MIMAT0000165	mmu-miR-155-5p	Ripk1	19766	ENSMUSG00000021408	1	1	0	2	2
MIMAT0000165	mmu-miR-155-5p	Sfpi1	20375	ENSMUSG00000002111	1	0	1	2	2
MIMAT0000165	mmu-miR-155-5p	Socs1	12703	ENSMUSG00000038037	2	5	0	2	2
MIMAT0000165	mmu-miR-155-5p	Trp53inp1	60599	ENSMUSG00000028211	1	1	0	2	2
MIMAT0000529	mmu-miR-20a-5p	Bmp4	12159	ENSMUSG00000021835	0	1	1	2	2
MIMAT0000529	mmu-miR-20a-5p	Mapk14	26416	ENSMUSG00000053436	0	1	1	2	2
MIMAT0000529	mmu-miR-20a-5p	Pten	19211	ENSMUSG00000013663	0	1	1	2	2
MIMAT0000529	mmu-miR-20a-5p	Zbtb7a	16969	ENSMUSG00000035011	1	1	0	2	2
MIMAT0000546	mmu-miR-103-3p	Gpd1	14555	ENSMUSG00000023019	0	1	1	2	2
MIMAT0000128	mmu-miR-30a-5p	Abcb1b	18669	ENSMUSG00000028970	0	1	0	1	1
MIMAT0000128	mmu-miR-30a-5p	Ak1	11636	ENSMUSG00000026817	0	1	0	1	1
MIMAT0000128	mmu-miR-30a-5p	Amer1	72345	ENSMUSG00000050332	0	1	0	1	1
MIMAT0000128	mmu-miR-30a-5p	Bdnf	12064	ENSMUSG00000048482	0	1	0	1	1
MIMAT0000128	mmu-miR-30a-5p	Camk4	12326	ENSMUSG00000038128	0	1	0	1	1
MIMAT0000128	mmu-miR-30a-5p	Ccne2	12448	ENSMUSG00000028212	0	1	0	1	1
MIMAT0000128	mmu-miR-30a-5p	Cd300a	217303	ENSMUSG00000034652	0	2	0	1	1
MIMAT0000128	mmu-miR-30a-5p	Cdk13	69562	ENSMUSG00000041297	0	1	0	1	1
MIMAT0000128	mmu-miR-30a-5p	Celsr3	107934	ENSMUSG00000023473	0	1	0	1	1
MIMAT0000128	mmu-miR-30a-5p	Celsr3	107934	ENSMUSG00000107269	0	1	0	1	1
MIMAT0000128	mmu-miR-30a-5p	Cep170b	217882	ENSMUSG00000072825	0	3	0	1	1
MIMAT0000128	mmu-miR-30a-5p	Csf1	12977	ENSMUSG00000014599	0	1	0	1	1
MIMAT0000128	mmu-miR-30a-5p	Dpy19l1	244745	ENSMUSG00000043067	0	1	0	1	1
MIMAT0000128	mmu-miR-30a-5p	Egfr	13649	ENSMUSG00000020122	0	2	0	1	1
MIMAT0000128	mmu-miR-30a-5p	Eno2	13807	ENSMUSG00000004267	0	1	0	1	1
MIMAT0000128	mmu-miR-30a-5p	Fam227a	75729	ENSMUSG00000042564	0	1	0	1	1
MIMAT0000128	mmu-miR-30a-5p	Gskip	66787	ENSMUSG00000044715	0	1	0	1	1
MIMAT0000128	mmu-miR-30a-5p	Hoxb3	15410	ENSMUSG00000048763	0	1	0	1	1
MIMAT0000128	mmu-miR-30a-5p	Ice2	93697	ENSMUSG00000032235	0	1	0	1	1
MIMAT0000128	mmu-miR-30a-5p	Il18r1	16182	ENSMUSG00000026070	0	2	0	1	1
MIMAT0000128	mmu-miR-30a-5p	Ing1	26356	ENSMUSG00000045969	0	1	0	1	1
MIMAT0000128	mmu-miR-30a-5p	Inhba	16323	ENSMUSG00000041324	0	1	0	1	1
MIMAT0000128	mmu-miR-30a-5p	Ints12	71793	ENSMUSG00000028016	0	1	0	1	1
MIMAT0000128	mmu-miR-30a-5p	Lpar3	65086	ENSMUSG00000036832	0	2	0	1	1
MIMAT0000128	mmu-miR-30a-5p	Mdm2	17246	ENSMUSG00000020184	0	1	0	1	1
MIMAT0000128	mmu-miR-30a-5p	Mesdc2	67943	ENSMUSG00000038503	0	1	0	1	1
MIMAT0000128	mmu-miR-30a-5p	Mgea5	76055	ENSMUSG00000025220	0	1	0	1	1
MIMAT0000128	mmu-miR-30a-5p	Mtdh	67154	ENSMUSG00000022255	0	1	0	1	1
MIMAT0000128	mmu-miR-30a-5p	Nfatc3	18021	ENSMUSG00000031902	0	1	0	1	1
MIMAT0000128	mmu-miR-30a-5p	Pgr	18667	ENSMUSG00000031870	0	1	0	1	1
MIMAT0000128	mmu-miR-30a-5p	Pigh	110417	ENSMUSG00000021120	0	1	0	1	1
MIMAT0000128	mmu-miR-30a-5p	Ptrhd1	69709	ENSMUSG00000096199	0	1	0	1	1
MIMAT0000128	mmu-miR-30a-5p	Reep4	72549	ENSMUSG00000033589	0	2	0	1	1
MIMAT0000128	mmu-miR-30a-5p	Rrad	56437	ENSMUSG00000031880	0	1	0	1	1
MIMAT0000128	mmu-miR-30a-5p	Serpine1	18787	ENSMUSG00000037411	0	1	0	1	1
MIMAT0000128	mmu-miR-30a-5p	Six4	20474	ENSMUSG00000034460	0	1	0	1	1
MIMAT0000128	mmu-miR-30a-5p	Slc16a1	20501	ENSMUSG00000032902	0	1	0	1	1
MIMAT0000128	mmu-miR-30a-5p	Smad1	17125	ENSMUSG00000031681	0	1	0	1	1
MIMAT0000128	mmu-miR-30a-5p	Snai1	20613	ENSMUSG00000042821	0	1	0	1	1
MIMAT0000128	mmu-miR-30a-5p	Strip1	229707	ENSMUSG00000014601	0	1	0	1	1
MIMAT0000128	mmu-miR-30a-5p	Tbc1d5	72238	ENSMUSG00000023923	0	1	0	1	1
MIMAT0000128	mmu-miR-30a-5p	Timp3	21859	ENSMUSG00000020044	0	1	0	1	1
MIMAT0000128	mmu-miR-30a-5p	Tnrc6a	233833	ENSMUSG00000052707	0	1	0	1	1
MIMAT0000128	mmu-miR-30a-5p	Tnrc6b	213988	ENSMUSG00000047888	0	3	0	1	1
MIMAT0000128	mmu-miR-30a-5p	Tomm70a	28185	ENSMUSG00000022752	0	1	0	1	1
MIMAT0000128	mmu-miR-30a-5p	Trp53rkb	76367	ENSMUSG00000042854	0	1	0	1	1
MIMAT0000128	mmu-miR-30a-5p	Twf1	19230	ENSMUSG00000022451	0	1	0	1	1
MIMAT0000128	mmu-miR-30a-5p	Wdr44	72404	ENSMUSG00000036769	0	1	0	1	1
MIMAT0000128	mmu-miR-30a-5p	Wdr89	72338	ENSMUSG00000045690	0	3	0	1	1
MIMAT0000128	mmu-miR-30a-5p	Zfp446	269870	ENSMUSG00000033961	0	1	0	1	1
MIMAT0000128	mmu-miR-30a-5p	Zfp711	245595	ENSMUSG00000025529	0	1	0	1	1
MIMAT0000128	mmu-miR-30a-5p	Zfp9	22750	ENSMUSG00000072623	0	1	0	1	1
MIMAT0000165	mmu-miR-155-5p	Abhd16a	193742	ENSMUSG00000007036	0	1	0	1	1
MIMAT0000165	mmu-miR-155-5p	Agtrap	11610	ENSMUSG00000029007	0	1	0	1	1
MIMAT0000165	mmu-miR-155-5p	Akt1	11651	ENSMUSG00000001729	0	1	0	1	1
MIMAT0000165	mmu-miR-155-5p	Arid4a	238247	ENSMUSG00000048118	0	1	0	1	1
MIMAT0000165	mmu-miR-155-5p	Bach1	12013	ENSMUSG00000025612	0	1	0	1	1
MIMAT0000165	mmu-miR-155-5p	Bat5			1	0	0	1	1
MIMAT0000165	mmu-miR-155-5p	Brwd1	93871	ENSMUSG00000022914	0	1	0	1	1
MIMAT0000165	mmu-miR-155-5p	Camta1	100072	ENSMUSG00000014592	0	1	0	1	1
MIMAT0000165	mmu-miR-155-5p	Ccnh	66671	ENSMUSG00000021548	0	1	0	1	1
MIMAT0000165	mmu-miR-155-5p	Cd209a	170786	ENSMUSG00000031494	0	1	0	1	1
MIMAT0000165	mmu-miR-155-5p	CD62L			1	0	0	1	1
MIMAT0000165	mmu-miR-155-5p	Cebpb	12608	ENSMUSG00000056501	0	1	0	1	1
MIMAT0000165	mmu-miR-155-5p	c-Fos			2	0	0	1	1
MIMAT0000165	mmu-miR-155-5p	Chrna2	110902	ENSMUSG00000022041	0	1	0	1	1
MIMAT0000165	mmu-miR-155-5p	CISH	1154	ENSG00000114737	0	1	0	1	1
MIMAT0000165	mmu-miR-155-5p	Cldn1	12737	ENSMUSG00000022512	0	1	0	1	1
MIMAT0000165	mmu-miR-155-5p	Cpd	12874	ENSMUSG00000020841	0	1	0	1	1
MIMAT0000165	mmu-miR-155-5p	Csnk1g2	103236	ENSMUSG00000003345	0	1	0	1	1
MIMAT0000165	mmu-miR-155-5p	Ets1	23871	ENSMUSG00000032035	0	1	0	1	1
MIMAT0000165	mmu-miR-155-5p	Etv3	27049	ENSMUSG00000003382	0	1	0	1	1
MIMAT0000165	mmu-miR-155-5p	Fam105a	223433	ENSMUSG00000056069	0	1	0	1	1
MIMAT0000165	mmu-miR-155-5p	Fgf7	14178	ENSMUSG00000027208	0	1	0	1	1
MIMAT0000165	mmu-miR-155-5p	Fos	14281	ENSMUSG00000021250	0	1	0	1	1
MIMAT0000165	mmu-miR-155-5p	Gsk3b	56637	ENSMUSG00000022812	0	1	0	1	1
MIMAT0000165	mmu-miR-155-5p	Hbp1	73389	ENSMUSG00000002996	0	1	0	1	1
MIMAT0000165	mmu-miR-155-5p	Hdac4	208727	ENSMUSG00000026313	0	1	0	1	1
MIMAT0000165	mmu-miR-155-5p	Hif1a	15251	ENSMUSG00000021109	1	0	0	1	1
MIMAT0000165	mmu-miR-155-5p	Inpp5d	16331	ENSMUSG00000026288	0	6	0	1	1
MIMAT0000165	mmu-miR-155-5p	Isoc1	66307	ENSMUSG00000024601	0	1	0	1	1
MIMAT0000165	mmu-miR-155-5p	Kdm7a	338523	ENSMUSG00000042599	0	1	0	1	1
MIMAT0000165	mmu-miR-155-5p	KGF			2	0	0	1	1
MIMAT0000165	mmu-miR-155-5p	Kras	16653	ENSMUSG00000030265	0	1	0	1	1
MIMAT0000165	mmu-miR-155-5p	Lcor	212391	ENSMUSG00000025019	0	1	0	1	1
MIMAT0000165	mmu-miR-155-5p	Lpin1	14245	ENSMUSG00000020593	0	1	0	1	1
MIMAT0000165	mmu-miR-155-5p	Mapk1	26413	ENSMUSG00000063358	0	1	0	1	1
MIMAT0000165	mmu-miR-155-5p	Mef2a	17258	ENSMUSG00000030557	0	1	0	1	1
MIMAT0000165	mmu-miR-155-5p	Mfsd6	98682	ENSMUSG00000041439	0	1	0	1	1
MIMAT0000165	mmu-miR-155-5p	Mier3	218613	ENSMUSG00000032727	0	1	0	1	1
MIMAT0000165	mmu-miR-155-5p	Mr1	15064	ENSMUSG00000026471	0	1	0	1	1
MIMAT0000165	mmu-miR-155-5p	Msi2	76626	ENSMUSG00000069769	0	1	0	1	1
MIMAT0000165	mmu-miR-155-5p	Nr1h3	22259	ENSMUSG00000002108	0	1	0	1	1
MIMAT0000165	mmu-miR-155-5p	Nwd2	319807	ENSMUSG00000090061	0	1	0	1	1
MIMAT0000165	mmu-miR-155-5p	Opa1	74143	ENSMUSG00000038084	0	1	0	1	1
MIMAT0000165	mmu-miR-155-5p	Osr1	23967	ENSMUSG00000048387	0	1	0	1	1
MIMAT0000165	mmu-miR-155-5p	Patj	12695	ENSMUSG00000061859	0	1	0	1	1
MIMAT0000165	mmu-miR-155-5p	Pea15a	18611	ENSMUSG00000013698	0	1	0	1	1
MIMAT0000165	mmu-miR-155-5p	Pias3	229615	ENSMUSG00000028101	0	1	0	1	1
MIMAT0000165	mmu-miR-155-5p	Pmaip1	58801	ENSMUSG00000024521	0	2	0	1	1
MIMAT0000165	mmu-miR-155-5p	Rhoa	11848	ENSMUSG00000007815	0	1	0	1	1
MIMAT0000165	mmu-miR-155-5p	Rictor	78757	ENSMUSG00000050310	0	2	0	1	1
MIMAT0000165	mmu-miR-155-5p	Rnf6	74132	ENSMUSG00000029634	0	1	0	1	1
MIMAT0000165	mmu-miR-155-5p	Rora	19883	ENSMUSG00000032238	0	1	0	1	1
MIMAT0000165	mmu-miR-155-5p	S1pr1	13609	ENSMUSG00000045092	0	1	0	1	1
MIMAT0000165	mmu-miR-155-5p	Sdcbp	53378	ENSMUSG00000028249	0	1	0	1	1
MIMAT0000165	mmu-miR-155-5p	Sgk3	170755	ENSMUSG00000025915	0	1	0	1	1
MIMAT0000165	mmu-miR-155-5p	SHIP1			0	0	1	1	1
MIMAT0000165	mmu-miR-155-5p	Ski	20481	ENSMUSG00000029050	0	1	0	1	1
MIMAT0000165	mmu-miR-155-5p	SOCS-1			1	0	0	1	1
MIMAT0000165	mmu-miR-155-5p	Spi1	20375	ENSMUSG00000002111	0	1	0	1	1
MIMAT0000165	mmu-miR-155-5p	Tab2	68652	ENSMUSG00000015755	0	2	0	1	1
MIMAT0000165	mmu-miR-155-5p	Tle4	21888	ENSMUSG00000024642	0	1	0	1	1
MIMAT0000165	mmu-miR-155-5p	Tspan14	52588	ENSMUSG00000037824	0	2	0	1	1
MIMAT0000165	mmu-miR-155-5p	Wbp1l	226178	ENSMUSG00000047731	0	1	0	1	1
MIMAT0000165	mmu-miR-155-5p	Zfp236	329002	ENSMUSG00000041258	0	1	0	1	1
MIMAT0000165	mmu-miR-155-5p	Zfp322a	218100	ENSMUSG00000046351	0	1	0	1	1
MIMAT0000165	mmu-miR-155-5p	Zfp652	268469	ENSMUSG00000075595	0	1	0	1	1
MIMAT0000165	mmu-miR-155-5p	Znrf3	407821	ENSMUSG00000041961	0	1	0	1	1
MIMAT0000236	mmu-miR-203-3p	A430107P09Rik	100568452		0	1	0	1	1
MIMAT0000236	mmu-miR-203-3p	Alkbh5	268420	ENSMUSG00000042650	0	1	0	1	1
MIMAT0000236	mmu-miR-203-3p	Bnc2	242509	ENSMUSG00000028487	0	1	0	1	1
MIMAT0000236	mmu-miR-203-3p	Cav1	12389	ENSMUSG00000007655	0	1	0	1	1
MIMAT0000236	mmu-miR-203-3p	Ccdc110	212392	ENSMUSG00000071104	0	1	0	1	1
MIMAT0000236	mmu-miR-203-3p	Ces2g	72361	ENSMUSG00000031877	0	1	0	1	1
MIMAT0000236	mmu-miR-203-3p	Commd10	69456	ENSMUSG00000042705	0	1	0	1	1
MIMAT0000236	mmu-miR-203-3p	Cp	12870	ENSMUSG00000003617	0	1	0	1	1
MIMAT0000236	mmu-miR-203-3p	Cpox	12892	ENSMUSG00000022742	0	1	0	1	1
MIMAT0000236	mmu-miR-203-3p	Cyld	74256	ENSMUSG00000036712	0	1	0	1	1
MIMAT0000236	mmu-miR-203-3p	Fgf16	80903	ENSMUSG00000031230	0	1	0	1	1
MIMAT0000236	mmu-miR-203-3p	Frmd3	242506	ENSMUSG00000049122	0	4	0	1	1
MIMAT0000236	mmu-miR-203-3p	Gtpbp3	70359	ENSMUSG00000007610	0	1	0	1	1
MIMAT0000236	mmu-miR-203-3p	Hist2h2be	319190	ENSMUSG00000068854	0	1	0	1	1
MIMAT0000236	mmu-miR-203-3p	Itga4	16401	ENSMUSG00000027009	0	1	0	1	1
MIMAT0000236	mmu-miR-203-3p	Katnal1	231912	ENSMUSG00000041298	0	1	0	1	1
MIMAT0000236	mmu-miR-203-3p	Mapk8	26419	ENSMUSG00000021936	0	1	0	1	1
MIMAT0000236	mmu-miR-203-3p	Pcdhb19	93890	ENSMUSG00000043313	0	1	0	1	1
MIMAT0000236	mmu-miR-203-3p	Prkcb	18751	ENSMUSG00000052889	0	1	0	1	1
MIMAT0000236	mmu-miR-203-3p	Ptchd4	627626	ENSMUSG00000042256	0	2	0	1	1
MIMAT0000236	mmu-miR-203-3p	Rbm44	329207	ENSMUSG00000070732	0	1	0	1	1
MIMAT0000236	mmu-miR-203-3p	Rs1	20147	ENSMUSG00000031293	0	2	0	1	1
MIMAT0000236	mmu-miR-203-3p	Snora62	104433		0	1	0	1	1
MIMAT0000236	mmu-miR-203-3p	Srek1	218543	ENSMUSG00000032621	0	1	0	1	1
MIMAT0000236	mmu-miR-203-3p	Srsf12	272009	ENSMUSG00000054679	0	1	0	1	1
MIMAT0000236	mmu-miR-203-3p	Stxbp4	20913	ENSMUSG00000020546	0	1	0	1	1
MIMAT0000236	mmu-miR-203-3p	Thsd7b	210417	ENSMUSG00000042581	0	1	0	1	1
MIMAT0000236	mmu-miR-203-3p	Tlr4	21898	ENSMUSG00000039005	0	1	0	1	1
MIMAT0000236	mmu-miR-203-3p	Trp63	22061	ENSMUSG00000022510	0	3	0	1	1
MIMAT0000236	mmu-miR-203-3p	Ung	22256	ENSMUSG00000029591	0	3	0	1	1
MIMAT0000236	mmu-miR-203-3p	Uri1	19777	ENSMUSG00000030421	0	1	0	1	1
MIMAT0000236	mmu-miR-203-3p	Zfp281	226442	ENSMUSG00000041483	0	1	0	1	1
MIMAT0000236	mmu-miR-203-3p	Zfp300	245368	ENSMUSG00000031079	0	1	0	1	1
MIMAT0000236	mmu-miR-203-3p	Zmiz1	328365	ENSMUSG00000007817	0	1	0	1	1
MIMAT0000236	mmu-miR-203-3p	ZNF148	7707	ENSG00000163848	0	1	0	1	1
MIMAT0000529	mmu-miR-20a-5p	Ago4	76850	ENSMUSG00000042500	0	1	0	1	1
MIMAT0000529	mmu-miR-20a-5p	App	11820	ENSMUSG00000022892	0	1	0	1	1
MIMAT0000529	mmu-miR-20a-5p	beta-catenin			0	0	1	1	1
MIMAT0000529	mmu-miR-20a-5p	Cd28	12487	ENSMUSG00000026012	0	2	0	1	1
MIMAT0000529	mmu-miR-20a-5p	Cd28	12487	ENSMUSG00000102412	0	2	0	1	1
MIMAT0000529	mmu-miR-20a-5p	E-Cadherinl			0	0	1	1	1
MIMAT0000529	mmu-miR-20a-5p	Ep300	328572	ENSMUSG00000055024	0	1	0	1	1
MIMAT0000529	mmu-miR-20a-5p	Fam227a	75729	ENSMUSG00000042564	0	2	0	1	1
MIMAT0000529	mmu-miR-20a-5p	Fgf10	14165	ENSMUSG00000021732	0	1	0	1	1
MIMAT0000529	mmu-miR-20a-5p	Fgfr1op2	67529	ENSMUSG00000040242	0	1	0	1	1
MIMAT0000529	mmu-miR-20a-5p	Fgfr2b			0	0	1	1	1
MIMAT0000529	mmu-miR-20a-5p	Hbp1	73389	ENSMUSG00000002996	0	1	0	1	1
MIMAT0000529	mmu-miR-20a-5p	Id1	15901	ENSMUSG00000042745	0	1	0	1	1
MIMAT0000529	mmu-miR-20a-5p	Il10rb	16155	ENSMUSG00000022969	0	1	0	1	1
MIMAT0000529	mmu-miR-20a-5p	Kdm2a	225876	ENSMUSG00000054611	0	1	0	1	1
MIMAT0000529	mmu-miR-20a-5p	Larp1	73158	ENSMUSG00000037331	0	1	0	1	1
MIMAT0000529	mmu-miR-20a-5p	Mctp2	244049	ENSMUSG00000032776	0	1	0	1	1
MIMAT0000529	mmu-miR-20a-5p	Mef2c	17260	ENSMUSG00000005583	0	1	0	1	1
MIMAT0000529	mmu-miR-20a-5p	Morf4l1	21761	ENSMUSG00000062270	0	1	0	1	1
MIMAT0000529	mmu-miR-20a-5p	Nedd4l	83814	ENSMUSG00000024589	0	1	0	1	1
MIMAT0000529	mmu-miR-20a-5p	Neurl1b	240055	ENSMUSG00000034413	0	1	0	1	1
MIMAT0000529	mmu-miR-20a-5p	Osr1	23967	ENSMUSG00000048387	0	1	0	1	1
MIMAT0000529	mmu-miR-20a-5p	Pcdh10	18526	ENSMUSG00000049100	0	1	0	1	1
MIMAT0000529	mmu-miR-20a-5p	Pdp2	382051	ENSMUSG00000048371	0	1	0	1	1
MIMAT0000529	mmu-miR-20a-5p	Ppp1r3b	244416	ENSMUSG00000046794	0	1	0	1	1
MIMAT0000529	mmu-miR-20a-5p	Ptp4a2	19244	ENSMUSG00000028788	0	1	0	1	1
MIMAT0000529	mmu-miR-20a-5p	Shox2	20429	ENSMUSG00000027833	0	1	0	1	1
MIMAT0000529	mmu-miR-20a-5p	Sqstm1	18412	ENSMUSG00000015837	0	1	0	1	1
MIMAT0000529	mmu-miR-20a-5p	St8sia3	20451	ENSMUSG00000056812	0	1	0	1	1
MIMAT0000529	mmu-miR-20a-5p	Tbx3	21386	ENSMUSG00000018604	0	1	0	1	1
MIMAT0000529	mmu-miR-20a-5p	Timp2	21858	ENSMUSG00000017466	0	1	0	1	1
MIMAT0000529	mmu-miR-20a-5p	Trp53inp1	60599	ENSMUSG00000028211	0	1	0	1	1
MIMAT0000529	mmu-miR-20a-5p	Ubxn2a	217379	ENSMUSG00000020634	0	1	0	1	1
MIMAT0000529	mmu-miR-20a-5p	ULK1	8408	ENSG00000177169	0	1	0	1	1
MIMAT0000529	mmu-miR-20a-5p	Vegfa	22339	ENSMUSG00000023951	0	1	0	1	1
MIMAT0000529	mmu-miR-20a-5p	Zbtb41	226470	ENSMUSG00000033964	0	1	0	1	1
MIMAT0000529	mmu-miR-20a-5p	Zfpm2	22762	ENSMUSG00000022306	0	1	0	1	1
MIMAT0000546	mmu-miR-103-3p	Angel1	68737	ENSMUSG00000021257	0	1	0	1	1
MIMAT0000546	mmu-miR-103-3p	Cav1	12389	ENSMUSG00000007655	1	0	0	1	1
MIMAT0000546	mmu-miR-103-3p	Ccne1	12447	ENSMUSG00000002068	1	0	0	1	1
MIMAT0000546	mmu-miR-103-3p	Cdk2	12566	ENSMUSG00000025358	1	0	0	1	1
MIMAT0000546	mmu-miR-103-3p	Cox15	226139	ENSMUSG00000040018	0	1	0	1	1
MIMAT0000546	mmu-miR-103-3p	Creb1	12912	ENSMUSG00000025958	1	0	0	1	1
MIMAT0000546	mmu-miR-103-3p	Ddx19b	234733	ENSMUSG00000033658	0	1	0	1	1
MIMAT0000546	mmu-miR-103-3p	Dhdh	71755	ENSMUSG00000011382	0	2	0	1	1
MIMAT0000546	mmu-miR-103-3p	Irgq	210146	ENSMUSG00000041037	0	4	0	1	1
MIMAT0000546	mmu-miR-103-3p	Klc1	16593	ENSMUSG00000021288	0	2	0	1	1
MIMAT0000546	mmu-miR-103-3p	Lyrm9	66274	ENSMUSG00000072640	0	1	0	1	1
MIMAT0000546	mmu-miR-103-3p	Mbtps2	270669	ENSMUSG00000046873	0	1	0	1	1
MIMAT0000546	mmu-miR-103-3p	Mtf1	17764	ENSMUSG00000028890	0	1	0	1	1
MIMAT0000546	mmu-miR-103-3p	Nf1	18015	ENSMUSG00000020716	0	1	0	1	1
MIMAT0000546	mmu-miR-103-3p	Oxsm	71147	ENSMUSG00000021786	0	1	0	1	1
MIMAT0000546	mmu-miR-103-3p	Pik3r1	18708	ENSMUSG00000041417	0	1	0	1	1
MIMAT0000546	mmu-miR-103-3p	Spen	56381	ENSMUSG00000040761	0	1	0	1	1
MIMAT0000546	mmu-miR-103-3p	Tln2	70549	ENSMUSG00000052698	0	1	0	1	1
MIMAT0000655	mmu-miR-100-5p	Asxl2	75302	ENSMUSG00000037486	0	1	0	1	1
MIMAT0000655	mmu-miR-100-5p	Comp	12845	ENSMUSG00000031849	0	1	0	1	1
MIMAT0000655	mmu-miR-100-5p	Grik3	14807	ENSMUSG00000001985	0	1	0	1	1
MIMAT0000655	mmu-miR-100-5p	Mtor	56717	ENSMUSG00000028991	1	0	0	1	1
MIMAT0000655	mmu-miR-100-5p	Slc35d2	70484	ENSMUSG00000033114	0	1	0	1	1
MIMAT0000655	mmu-miR-100-5p	Smarca5	93762	ENSMUSG00000031715	1	0	0	1	1
MIMAT0003151	mmu-miR-378a-3p	Aoc3	11754	ENSMUSG00000019326	0	2	0	1	1
MIMAT0003151	mmu-miR-378a-3p	Arhgef39	230098	ENSMUSG00000051517	0	1	0	1	1
MIMAT0003151	mmu-miR-378a-3p	Cpox	12892	ENSMUSG00000022742	0	1	0	1	1
MIMAT0003151	mmu-miR-378a-3p	Csf2rb	12983	ENSMUSG00000071713	0	1	0	1	1
MIMAT0003151	mmu-miR-378a-3p	Dkc1	245474	ENSMUSG00000031403	0	1	0	1	1
MIMAT0003151	mmu-miR-378a-3p	Dnajb1	81489	ENSMUSG00000005483	0	1	0	1	1
MIMAT0003151	mmu-miR-378a-3p	Ercc6	319955	ENSMUSG00000054051	0	1	0	1	1
MIMAT0003151	mmu-miR-378a-3p	H2-T23	15040	ENSMUSG00000067212	0	1	0	1	1
MIMAT0003151	mmu-miR-378a-3p	Il17rd	171463	ENSMUSG00000040717	0	1	0	1	1
MIMAT0003151	mmu-miR-378a-3p	Il17re	57890	ENSMUSG00000043088	0	1	0	1	1
MIMAT0003151	mmu-miR-378a-3p	Kif15	209737	ENSMUSG00000036768	0	1	0	1	1
MIMAT0003151	mmu-miR-378a-3p	Ncoa7	211329	ENSMUSG00000039697	0	1	0	1	1
MIMAT0003151	mmu-miR-378a-3p	Nrf1	18181	ENSMUSG00000058440	0	1	0	1	1
MIMAT0003151	mmu-miR-378a-3p	Polr2l	66491	ENSMUSG00000038489	0	1	0	1	1
MIMAT0003151	mmu-miR-378a-3p	Scfd2	212986	ENSMUSG00000062110	0	1	0	1	1
MIMAT0003151	mmu-miR-378a-3p	Stk32b	64293	ENSMUSG00000029123	0	1	0	1	1
MIMAT0003151	mmu-miR-378a-3p	Tgfbr3	21814	ENSMUSG00000029287	0	1	0	1	1
MIMAT0003151	mmu-miR-378a-3p	Tnfrsf1b	21938	ENSMUSG00000028599	0	1	0	1	1
MIMAT0003151	mmu-miR-378a-3p	Tsn	22099	ENSMUSG00000026374	0	1	0	1	1
MIMAT0003151	mmu-miR-378a-3p	Zfp941	407812	ENSMUSG00000060314	0	2	0	1	1
